# Supplementary material for: Cross-cultural adaptation and validation of an Urdu version of the Vaccine Attitudes Examination (VAX-U) scale
Source: PLoS One. 2024 Oct 25;19(10):e0312459. doi: 10.1371/journal.pone.0312459 (PMC11508465; doi:10.1371/journal.pone.0312459)
Supplement: S1 Raw data — (XLSX) [file pone.0312459.s001.xlsx]

## Sheet: Form Responses 1
Do you agree to participate in the survey? (کیا آپ سروے میں حصہ لینے پر راضی ہیں؟)	Age in years. (سال میں عمر)	Gender (جنس)	Level of education (آپ کی تعلیم؟)	Marital status (ازدواجی حیثیت)	Occupation (پیشہ)	Nature of profession (پیشے کی نوعیت)	Monthly family income (ماہانہ خاندانی آمدنی)	Residence (رہائش)	These questions are designed to help us better understand people’s beliefs about vaccinations. Please mark the choices that most accurately reflect your feelings or beliefs. There are no right or wrong responses. (یہ سوالات ہمیں ویکسین کے مطالق لوگوں کے نظریات معلوم کرنے میں کارآمد ہیں۔ برائے مہربانی صرف اُن جوابات پرنِشان لگائیں جو آپ کے نظریات کی بہترین عکاسی کرتے ہوں۔ کوئی جواب بلکل غلط یا ص…	These questions are designed to help us better understand people’s beliefs about vaccinations. Please mark the choices that most accurately reflect your feelings or beliefs. There are no right or wrong responses. (یہ سوالات ہمیں ویکسین کے مطالق لوگوں کے نظریات معلوم کرنے میں کارآمد ہیں۔ برائے مہربانی صرف اُن جوابات پرنِشان لگائیں جو آپ کے نظریات کی بہترین عکاسی کرتے ہوں۔ کوئی جواب بلکل غلط یا ص…	These questions are designed to help us better understand people’s beliefs about vaccinations. Please mark the choices that most accurately reflect your feelings or beliefs. There are no right or wrong responses. (یہ سوالات ہمیں ویکسین کے مطالق لوگوں کے نظریات معلوم کرنے میں کارآمد ہیں۔ برائے مہربانی صرف اُن جوابات پرنِشان لگائیں جو آپ کے نظریات کی بہترین عکاسی کرتے ہوں۔ کوئی جواب بلکل غلط یا ص…	These questions are designed to help us better understand people’s beliefs about vaccinations. Please mark the choices that most accurately reflect your feelings or beliefs. There are no right or wrong responses. (یہ سوالات ہمیں ویکسین کے مطالق لوگوں کے نظریات معلوم کرنے میں کارآمد ہیں۔ برائے مہربانی صرف اُن جوابات پرنِشان لگائیں جو آپ کے نظریات کی بہترین عکاسی کرتے ہوں۔ کوئی جواب بلکل غلط یا ص…	These questions are designed to help us better understand people’s beliefs about vaccinations. Please mark the choices that most accurately reflect your feelings or beliefs. There are no right or wrong responses. (یہ سوالات ہمیں ویکسین کے مطالق لوگوں کے نظریات معلوم کرنے میں کارآمد ہیں۔ برائے مہربانی صرف اُن جوابات پرنِشان لگائیں جو آپ کے نظریات کی بہترین عکاسی کرتے ہوں۔ کوئی جواب بلکل غلط یا ص…	These questions are designed to help us better understand people’s beliefs about vaccinations. Please mark the choices that most accurately reflect your feelings or beliefs. There are no right or wrong responses. (یہ سوالات ہمیں ویکسین کے مطالق لوگوں کے نظریات معلوم کرنے میں کارآمد ہیں۔ برائے مہربانی صرف اُن جوابات پرنِشان لگائیں جو آپ کے نظریات کی بہترین عکاسی کرتے ہوں۔ کوئی جواب بلکل غلط یا ص…	These questions are designed to help us better understand people’s beliefs about vaccinations. Please mark the choices that most accurately reflect your feelings or beliefs. There are no right or wrong responses. (یہ سوالات ہمیں ویکسین کے مطالق لوگوں کے نظریات معلوم کرنے میں کارآمد ہیں۔ برائے مہربانی صرف اُن جوابات پرنِشان لگائیں جو آپ کے نظریات کی بہترین عکاسی کرتے ہوں۔ کوئی جواب بلکل غلط یا ص…	These questions are designed to help us better understand people’s beliefs about vaccinations. Please mark the choices that most accurately reflect your feelings or beliefs. There are no right or wrong responses. (یہ سوالات ہمیں ویکسین کے مطالق لوگوں کے نظریات معلوم کرنے میں کارآمد ہیں۔ برائے مہربانی صرف اُن جوابات پرنِشان لگائیں جو آپ کے نظریات کی بہترین عکاسی کرتے ہوں۔ کوئی جواب بلکل غلط یا ص…	These questions are designed to help us better understand people’s beliefs about vaccinations. Please mark the choices that most accurately reflect your feelings or beliefs. There are no right or wrong responses. (یہ سوالات ہمیں ویکسین کے مطالق لوگوں کے نظریات معلوم کرنے میں کارآمد ہیں۔ برائے مہربانی صرف اُن جوابات پرنِشان لگائیں جو آپ کے نظریات کی بہترین عکاسی کرتے ہوں۔ کوئی جواب بلکل غلط یا ص…	These questions are designed to help us better understand people’s beliefs about vaccinations. Please mark the choices that most accurately reflect your feelings or beliefs. There are no right or wrong responses. (یہ سوالات ہمیں ویکسین کے مطالق لوگوں کے نظریات معلوم کرنے میں کارآمد ہیں۔ برائے مہربانی صرف اُن جوابات پرنِشان لگائیں جو آپ کے نظریات کی بہترین عکاسی کرتے ہوں۔ کوئی جواب بلکل غلط یا ص…	These questions are designed to help us better understand people’s beliefs about vaccinations. Please mark the choices that most accurately reflect your feelings or beliefs. There are no right or wrong responses. (یہ سوالات ہمیں ویکسین کے مطالق لوگوں کے نظریات معلوم کرنے میں کارآمد ہیں۔ برائے مہربانی صرف اُن جوابات پرنِشان لگائیں جو آپ کے نظریات کی بہترین عکاسی کرتے ہوں۔ کوئی جواب بلکل غلط یا ص…	These questions are designed to help us better understand people’s beliefs about vaccinations. Please mark the choices that most accurately reflect your feelings or beliefs. There are no right or wrong responses. (یہ سوالات ہمیں ویکسین کے مطالق لوگوں کے نظریات معلوم کرنے میں کارآمد ہیں۔ برائے مہربانی صرف اُن جوابات پرنِشان لگائیں جو آپ کے نظریات کی بہترین عکاسی کرتے ہوں۔ کوئی جواب بلکل غلط یا ص…
Yes (جی ہاں)	18-29	Female (عورت)	Postgraduate (پوسٹ گریجویٹ)	Single (غیر شادی شدہ)	Employed or Self-employed (ملازمت یا ذاتی کاروبار)		PKR more than 50,000 (یا اس سے زیادہ)	Urban (شہری علاقہ)	Mildly agree	Mildly agree	Mildly agree	Agree	Agree	Agree	Mildly agree	Mildly agree	Mildly agree	Mildly disagree	Mildly disagree	Strongly disagree
Yes (جی ہاں)	18-29	Female (عورت)	Postgraduate (پوسٹ گریجویٹ)	Married (شادی شدہ)	Employed or Self-employed (ملازمت یا ذاتی کاروبار)		PKR 25,000 - 50,000	Urban (شہری علاقہ)	Disagree	Disagree	Disagree	Mildly disagree	Mildly disagree	Mildly disagree	Mildly disagree	Disagree	Disagree	Strongly disagree	Strongly disagree	Disagree
Yes (جی ہاں)	18-29	Female (عورت)	Graduate (گریجویٹ)	Single (غیر شادی شدہ)	Employed or Self-employed (ملازمت یا ذاتی کاروبار)		PKR more than 50,000 (یا اس سے زیادہ)	Urban (شہری علاقہ)	Strongly agree	Agree	Strongly agree	Strongly agree	Mildly agree	Disagree	Disagree	Disagree	Disagree	Strongly agree	Strongly agree	Agree
Yes (جی ہاں)	18-29	Male (مرد)	Graduate (گریجویٹ)	Single (غیر شادی شدہ)	Employed or Self-employed (ملازمت یا ذاتی کاروبار)		PKR more than 50,000 (یا اس سے زیادہ)	Rural (دیہی علاقہ)	Disagree	Disagree	Disagree	Disagree	Disagree	Disagree	Disagree	Disagree	Disagree	Disagree	Disagree	Disagree
Yes (جی ہاں)	18-29	Male (مرد)	Graduate (گریجویٹ)	Single (غیر شادی شدہ)	Employed or Self-employed (ملازمت یا ذاتی کاروبار)		PKR more than 50,000 (یا اس سے زیادہ)	Urban (شہری علاقہ)	Strongly disagree	Strongly disagree	Strongly disagree	Strongly disagree	Disagree	Disagree	Disagree	Disagree	Strongly disagree	Strongly disagree	Strongly disagree	Disagree
Yes (جی ہاں)	30-45	Female (عورت)	Graduate (گریجویٹ)	Single (غیر شادی شدہ)	Employed or Self-employed (ملازمت یا ذاتی کاروبار)		PKR 10,000 - 25000	Urban (شہری علاقہ)	Mildly agree	Agree	Mildly agree	Agree	Disagree	Agree	Agree	Disagree	Disagree	Agree	Agree	Strongly disagree
Yes (جی ہاں)	30-45	Female (عورت)	Graduate (گریجویٹ)	Single (غیر شادی شدہ)	Student (طالب علم)		PKR more than 50,000 (یا اس سے زیادہ)	Urban (شہری علاقہ)	Mildly disagree	Mildly agree	Mildly disagree	Strongly agree	Mildly disagree	Strongly agree	Strongly agree	Strongly agree	Strongly agree	Strongly agree	Mildly agree	Agree
Yes (جی ہاں)	18-29	Female (عورت)	Graduate (گریجویٹ)	Married (شادی شدہ)	Employed or Self-employed (ملازمت یا ذاتی کاروبار)		PKR 25,000 - 50,000	Urban (شہری علاقہ)	Agree	Disagree	Agree	Agree	Disagree	Mildly disagree	Strongly disagree	Disagree	Disagree	Mildly disagree	Disagree	Mildly disagree
Yes (جی ہاں)	18-29	Male (مرد)	Postgraduate (پوسٹ گریجویٹ)	Single (غیر شادی شدہ)	Staff Nurse		PKR 10,000 - 25000	Urban (شہری علاقہ)	Strongly disagree	Disagree	Disagree	Strongly disagree	Strongly disagree	Strongly disagree	Strongly disagree	Strongly disagree	Strongly disagree	Strongly disagree	Strongly disagree	Disagree
Yes (جی ہاں)	30-45	Female (عورت)	Postgraduate (پوسٹ گریجویٹ)	Married (شادی شدہ)	Employed or Self-employed (ملازمت یا ذاتی کاروبار)		PKR 25,000 - 50,000	Urban (شہری علاقہ)	Agree	Agree	Agree	Agree	Mildly agree	Mildly disagree	Disagree	Disagree	Strongly disagree	Mildly agree	Mildly disagree	Disagree
Yes (جی ہاں)	18-29	Male (مرد)	Graduate (گریجویٹ)	Single (غیر شادی شدہ)	Student (طالب علم)		PKR 25,000 - 50,000	Rural (دیہی علاقہ)	Disagree	Mildly disagree	Disagree	Mildly disagree	Disagree	Disagree	Disagree	Strongly disagree	Mildly disagree	Disagree	Strongly disagree	Mildly disagree
Yes (جی ہاں)	18-29	Male (مرد)	Postgraduate (پوسٹ گریجویٹ)	Single (غیر شادی شدہ)	Employed or Self-employed (ملازمت یا ذاتی کاروبار)		PKR more than 50,000 (یا اس سے زیادہ)	Urban (شہری علاقہ)	Agree	Agree	Agree	Mildly agree	Disagree	Disagree	Mildly disagree	Disagree	Strongly disagree	Disagree	Disagree	Agree
Yes (جی ہاں)	30-45	Female (عورت)	Graduate (گریجویٹ)	Single (غیر شادی شدہ)	Employed or Self-employed (ملازمت یا ذاتی کاروبار)		PKR more than 50,000 (یا اس سے زیادہ)	Urban (شہری علاقہ)	Agree	Agree	Agree	Agree	Agree	Agree	Mildly agree	Mildly agree	Mildly agree	Mildly agree	Agree	Mildly agree
Yes (جی ہاں)	18-29	Male (مرد)	Postgraduate (پوسٹ گریجویٹ)	Single (غیر شادی شدہ)	Employed or Self-employed (ملازمت یا ذاتی کاروبار)		PKR more than 50,000 (یا اس سے زیادہ)	Urban (شہری علاقہ)	Strongly agree	Strongly agree	Agree	Mildly agree	Agree	Agree	Disagree	Mildly agree	Disagree	Disagree	Disagree	Disagree
Yes (جی ہاں)	30-45	Male (مرد)	Postgraduate (پوسٹ گریجویٹ)	Married (شادی شدہ)	Employed or Self-employed (ملازمت یا ذاتی کاروبار)		PKR more than 50,000 (یا اس سے زیادہ)	Urban (شہری علاقہ)	Mildly agree	Mildly agree	Mildly agree	Agree	Mildly agree	Mildly disagree	Mildly agree	Mildly disagree	Mildly disagree	Disagree	Mildly agree	Strongly disagree
Yes (جی ہاں)	30-45	Female (عورت)	Postgraduate (پوسٹ گریجویٹ)	Married (شادی شدہ)	Homemaker (گھریلو کام کاج وٖغیرہ)		PKR 25,000 - 50,000	Urban (شہری علاقہ)	Strongly disagree	Disagree	Strongly disagree	Disagree	Agree	Agree	Strongly agree	Strongly disagree	Agree	Mildly disagree	Strongly disagree	Strongly disagree
Yes (جی ہاں)	18-29	Female (عورت)	Higher secondary education (اعلیٰ ثانوی تعلیم)	Single (غیر شادی شدہ)	Student (طالب علم)		PKR more than 50,000 (یا اس سے زیادہ)	Urban (شہری علاقہ)	Agree	Agree	Agree	Mildly agree	Mildly agree	Mildly agree	Disagree	Disagree	Disagree	Disagree	Disagree	Disagree
Yes (جی ہاں)	30-45	Male (مرد)	Postgraduate (پوسٹ گریجویٹ)	Single (غیر شادی شدہ)	Unemployed or retired (بے روزگار یا ریٹائرڈ)		PKR more than 50,000 (یا اس سے زیادہ)	Urban (شہری علاقہ)	Strongly agree	Mildly disagree	Strongly agree	Agree	Strongly disagree	Strongly disagree	Disagree	Disagree	Strongly agree	Disagree	Agree	Disagree
Yes (جی ہاں)	18-29	Female (عورت)	Graduate (گریجویٹ)	Single (غیر شادی شدہ)	Employed or Self-employed (ملازمت یا ذاتی کاروبار)		PKR 25,000 - 50,000	Urban (شہری علاقہ)	Mildly disagree	Mildly agree	Mildly disagree	Mildly agree	Agree	Strongly agree	Agree	Agree	Agree	Mildly agree	Agree	Mildly agree
Yes (جی ہاں)	18-29	Male (مرد)	Postgraduate (پوسٹ گریجویٹ)	Married (شادی شدہ)	Employed or Self-employed (ملازمت یا ذاتی کاروبار)		PKR more than 50,000 (یا اس سے زیادہ)	Urban (شہری علاقہ)	Mildly agree	Mildly agree	Mildly agree	Strongly agree	Mildly agree	Strongly agree	Strongly agree	Agree	Mildly disagree	Strongly agree	Mildly agree	Agree
Yes (جی ہاں)	50-64	Female (عورت)	Postgraduate (پوسٹ گریجویٹ)	Single (غیر شادی شدہ)	Employed or Self-employed (ملازمت یا ذاتی کاروبار)		PKR more than 50,000 (یا اس سے زیادہ)	Urban (شہری علاقہ)	Mildly agree	Strongly agree	Agree	Agree	Mildly disagree	Disagree	Mildly disagree	Mildly disagree	Mildly disagree	Mildly agree	Mildly agree	Mildly agree
Yes (جی ہاں)	18-29	Female (عورت)	Graduate (گریجویٹ)	Single (غیر شادی شدہ)	Student (طالب علم)		PKR more than 50,000 (یا اس سے زیادہ)	Urban (شہری علاقہ)	Mildly disagree	Mildly disagree	Mildly disagree	Agree	Mildly agree	Agree	Agree	Mildly agree	Mildly agree	Agree	Agree	Mildly agree
Yes (جی ہاں)	18-29	Female (عورت)	Higher secondary education (اعلیٰ ثانوی تعلیم)	Single (غیر شادی شدہ)	Student (طالب علم)		PKR more than 50,000 (یا اس سے زیادہ)	Urban (شہری علاقہ)	Mildly agree	Disagree	Mildly agree	Agree	Mildly agree	Mildly agree	Mildly agree	Strongly disagree	Disagree	Strongly agree	Mildly agree	Mildly disagree
Yes (جی ہاں)	18-29	Male (مرد)	Graduate (گریجویٹ)	Single (غیر شادی شدہ)	Employed or Self-employed (ملازمت یا ذاتی کاروبار)		PKR more than 50,000 (یا اس سے زیادہ)	Urban (شہری علاقہ)	Agree	Agree	Agree	Agree	Mildly disagree	Mildly agree	Mildly agree	Disagree	Disagree	Disagree	Disagree	Mildly disagree
Yes (جی ہاں)	18-29	Female (عورت)	Postgraduate (پوسٹ گریجویٹ)	Single (غیر شادی شدہ)	Employed or Self-employed (ملازمت یا ذاتی کاروبار)		PKR more than 50,000 (یا اس سے زیادہ)	Urban (شہری علاقہ)	Disagree	Disagree	Strongly disagree	Strongly disagree	Strongly disagree	Strongly disagree	Strongly disagree	Strongly disagree	Strongly disagree	Strongly disagree	Strongly disagree	Strongly disagree
Yes (جی ہاں)	18-29	Female (عورت)	Graduate (گریجویٹ)	Married (شادی شدہ)	Employed or Self-employed (ملازمت یا ذاتی کاروبار)		PKR more than 50,000 (یا اس سے زیادہ)	Urban (شہری علاقہ)	Agree	Agree	Agree	Strongly agree	Mildly agree	Agree	Mildly disagree	Mildly disagree	Disagree	Disagree	Disagree	Disagree
Yes (جی ہاں)	18-29	Female (عورت)	Graduate (گریجویٹ)	Single (غیر شادی شدہ)	Student (طالب علم)		PKR more than 50,000 (یا اس سے زیادہ)	Urban (شہری علاقہ)	Agree	Strongly agree	Agree	Strongly agree	Disagree	Agree	Mildly disagree	Disagree	Mildly disagree	Strongly disagree	Strongly disagree	Strongly disagree
Yes (جی ہاں)	18-29	Female (عورت)	Postgraduate (پوسٹ گریجویٹ)	Single (غیر شادی شدہ)	Employed or Self-employed (ملازمت یا ذاتی کاروبار)		PKR more than 50,000 (یا اس سے زیادہ)	Urban (شہری علاقہ)	Agree	Agree	Agree	Agree	Agree	Mildly agree	Agree	Mildly disagree	Disagree	Mildly agree	Mildly agree	Disagree
Yes (جی ہاں)	50-64	Female (عورت)	Postgraduate (پوسٹ گریجویٹ)	Single (غیر شادی شدہ)	Employed or Self-employed (ملازمت یا ذاتی کاروبار)		PKR more than 50,000 (یا اس سے زیادہ)	Urban (شہری علاقہ)	Agree	Agree	Mildly agree	Strongly agree	Strongly disagree	Mildly disagree	Mildly disagree	Disagree	Strongly disagree	Mildly disagree	Strongly disagree	Mildly disagree
Yes (جی ہاں)	18-29	Female (عورت)	Higher secondary education (اعلیٰ ثانوی تعلیم)	Single (غیر شادی شدہ)	Student (طالب علم)		PKR 25,000 - 50,000	Urban (شہری علاقہ)	Agree	Mildly agree	Agree	Agree	Strongly agree	Agree	Agree	Disagree	Disagree	Mildly agree	Mildly agree	Agree
Yes (جی ہاں)	50-64	Female (عورت)	Graduate (گریجویٹ)	Married (شادی شدہ)	Homemaker (گھریلو کام کاج وٖغیرہ)		PKR more than 50,000 (یا اس سے زیادہ)	Urban (شہری علاقہ)	Mildly disagree	Mildly disagree	Mildly disagree	Strongly agree	Strongly agree	Strongly agree	Strongly disagree	Strongly disagree	Strongly agree	Agree	Agree	Agree
Yes (جی ہاں)	18-29	Male (مرد)	Graduate (گریجویٹ)	Single (غیر شادی شدہ)	Employed or Self-employed (ملازمت یا ذاتی کاروبار)		PKR more than 50,000 (یا اس سے زیادہ)	Urban (شہری علاقہ)	Mildly disagree	Mildly disagree	Mildly disagree	Mildly disagree	Mildly disagree	Mildly disagree	Mildly disagree	Mildly disagree	Mildly disagree	Mildly disagree	Mildly disagree	Mildly disagree
Yes (جی ہاں)	18-29	Female (عورت)	Graduate (گریجویٹ)	Single (غیر شادی شدہ)	Student (طالب علم)		PKR 25,000 - 50,000	Urban (شہری علاقہ)	Agree	Mildly agree	Mildly agree	Strongly agree	Strongly agree	Strongly agree	Agree	Mildly agree	Mildly agree	Strongly agree	Agree	Strongly agree
Yes (جی ہاں)	30-45	Male (مرد)	Postgraduate (پوسٹ گریجویٹ)	Married (شادی شدہ)	Employed or Self-employed (ملازمت یا ذاتی کاروبار)		PKR more than 50,000 (یا اس سے زیادہ)	Urban (شہری علاقہ)	Mildly agree	Mildly agree	Mildly agree	Strongly agree	Mildly disagree	Mildly agree	Strongly agree	Disagree	Mildly disagree	Strongly agree	Strongly agree	Strongly agree
Yes (جی ہاں)	18-29	Female (عورت)	Graduate (گریجویٹ)	Single (غیر شادی شدہ)	Student (طالب علم)		PKR more than 50,000 (یا اس سے زیادہ)	Urban (شہری علاقہ)	Mildly agree	Agree	Mildly agree	Mildly agree	Disagree	Strongly agree	Strongly agree	Agree	Agree	Strongly agree	Agree	Strongly agree
Yes (جی ہاں)	30-45	Male (مرد)	Postgraduate (پوسٹ گریجویٹ)	Married (شادی شدہ)	Employed or Self-employed (ملازمت یا ذاتی کاروبار)		PKR more than 50,000 (یا اس سے زیادہ)	Urban (شہری علاقہ)	Mildly agree	Agree	Mildly agree	Strongly agree	Mildly agree	Strongly agree	Strongly agree	Strongly agree	Strongly agree	Strongly agree	Strongly disagree	Strongly disagree
Yes (جی ہاں)	18-29	Female (عورت)	Graduate (گریجویٹ)	Married (شادی شدہ)	Unemployed or retired (بے روزگار یا ریٹائرڈ)		PKR more than 50,000 (یا اس سے زیادہ)	Urban (شہری علاقہ)	Agree	Agree	Agree	Agree	Mildly agree	Agree	Mildly disagree	Mildly disagree	Mildly disagree	Agree	Disagree	Disagree
Yes (جی ہاں)	30-45	Female (عورت)	Graduate (گریجویٹ)	Married (شادی شدہ)	Homemaker (گھریلو کام کاج وٖغیرہ)		PKR more than 50,000 (یا اس سے زیادہ)	Urban (شہری علاقہ)	Mildly disagree	Disagree	Disagree	Mildly disagree	Disagree	Mildly disagree	Mildly disagree	Mildly disagree	Mildly disagree	Mildly disagree	Mildly disagree	Mildly disagree
Yes (جی ہاں)	18-29	Male (مرد)	Higher secondary education (اعلیٰ ثانوی تعلیم)	Single (غیر شادی شدہ)	Student (طالب علم)		PKR 25,000 - 50,000	Urban (شہری علاقہ)	Mildly agree	Disagree	Agree	Strongly agree	Mildly agree	Agree	Mildly disagree	Mildly agree	Mildly agree	Mildly agree	Agree	Mildly agree
Yes (جی ہاں)	18-29	Female (عورت)	Postgraduate (پوسٹ گریجویٹ)	Single (غیر شادی شدہ)	Employed or Self-employed (ملازمت یا ذاتی کاروبار)		PKR 10,000 - 25000	Urban (شہری علاقہ)	Disagree	Mildly agree	Mildly disagree	Agree	Mildly agree	Agree	Agree	Mildly agree	Agree	Mildly disagree	Disagree	Disagree
Yes (جی ہاں)	30-45	Male (مرد)	Postgraduate (پوسٹ گریجویٹ)	Married (شادی شدہ)	Employed or Self-employed (ملازمت یا ذاتی کاروبار)		PKR more than 50,000 (یا اس سے زیادہ)	Urban (شہری علاقہ)	Strongly disagree	Strongly disagree	Strongly disagree	Agree	Mildly agree	Agree	Agree	Agree	Agree	Agree	Agree	Agree
Yes (جی ہاں)	50-64	Male (مرد)	Graduate (گریجویٹ)	Married (شادی شدہ)	Employed or Self-employed (ملازمت یا ذاتی کاروبار)		PKR 25,000 - 50,000	Urban (شہری علاقہ)	Agree	Agree	Agree	Strongly disagree	Strongly disagree	Strongly disagree	Disagree	Disagree	Mildly agree	Mildly agree	Mildly agree	Mildly disagree
Yes (جی ہاں)	30-45	Female (عورت)	Graduate (گریجویٹ)	Married (شادی شدہ)	Unemployed or retired (بے روزگار یا ریٹائرڈ)		PKR 25,000 - 50,000	Urban (شہری علاقہ)	Agree	Mildly agree	Mildly agree	Mildly agree	Mildly agree	Mildly agree	Disagree	Mildly disagree	Mildly disagree	Mildly disagree	Disagree	Mildly disagree
Yes (جی ہاں)	18-29	Female (عورت)	Higher secondary education (اعلیٰ ثانوی تعلیم)	Single (غیر شادی شدہ)	Student (طالب علم)		PKR more than 50,000 (یا اس سے زیادہ)	Urban (شہری علاقہ)	Strongly agree	Strongly agree	Strongly agree	Strongly agree	Agree	Strongly agree	Strongly agree	Strongly disagree	Strongly disagree	Mildly agree	Strongly agree	Strongly agree
Yes (جی ہاں)	18-29	Male (مرد)	Postgraduate (پوسٹ گریجویٹ)	Married (شادی شدہ)	Employed or Self-employed (ملازمت یا ذاتی کاروبار)		PKR more than 50,000 (یا اس سے زیادہ)	Urban (شہری علاقہ)	Agree	Agree	Agree	Mildly disagree	Disagree	Strongly agree	Agree	Strongly disagree	Strongly disagree	Mildly agree	Disagree	Strongly disagree
Yes (جی ہاں)	30-45	Male (مرد)	Postgraduate (پوسٹ گریجویٹ)	Married (شادی شدہ)	Employed or Self-employed (ملازمت یا ذاتی کاروبار)		PKR more than 50,000 (یا اس سے زیادہ)	Urban (شہری علاقہ)	Mildly agree	Agree	Agree	Agree	Agree	Agree	Agree	Agree	Agree	Agree	Agree	Agree
Yes (جی ہاں)	30-45	Female (عورت)	Postgraduate (پوسٹ گریجویٹ)	Married (شادی شدہ)	Employed or Self-employed (ملازمت یا ذاتی کاروبار)		PKR more than 50,000 (یا اس سے زیادہ)	Urban (شہری علاقہ)	Agree	Mildly agree	Mildly agree	Mildly disagree	Strongly agree	Agree	Agree	Mildly agree	Mildly agree	Agree	Agree	Agree
Yes (جی ہاں)	30-45	Male (مرد)	Graduate (گریجویٹ)	Married (شادی شدہ)	Employed or Self-employed (ملازمت یا ذاتی کاروبار)		PKR more than 50,000 (یا اس سے زیادہ)	Urban (شہری علاقہ)	Mildly disagree	Disagree	Mildly disagree	Mildly disagree	Disagree	Mildly disagree	Mildly disagree	Mildly disagree	Mildly disagree	Mildly disagree	Strongly disagree	Disagree
Yes (جی ہاں)	18-29	Female (عورت)	Graduate (گریجویٹ)	Married (شادی شدہ)	Employed or Self-employed (ملازمت یا ذاتی کاروبار)		PKR more than 50,000 (یا اس سے زیادہ)	Urban (شہری علاقہ)	Strongly agree	Strongly agree	Strongly agree	Strongly agree	Disagree	Mildly agree	Strongly agree	Strongly disagree	Strongly disagree	Strongly disagree	Strongly disagree	Strongly disagree
Yes (جی ہاں)	50-64	Male (مرد)	Postgraduate (پوسٹ گریجویٹ)	Married (شادی شدہ)	Employed or Self-employed (ملازمت یا ذاتی کاروبار)		PKR more than 50,000 (یا اس سے زیادہ)	Urban (شہری علاقہ)	Mildly agree	Mildly agree	Agree	Mildly disagree	Mildly agree	Agree	Mildly agree	Agree	Mildly agree	Agree	Mildly agree	Agree
Yes (جی ہاں)	30-45	Male (مرد)	Postgraduate (پوسٹ گریجویٹ)	Married (شادی شدہ)	Student (طالب علم)		PKR 10,000 - 25000	Rural (دیہی علاقہ)	Strongly agree	Strongly disagree	Strongly agree	Strongly agree	Mildly agree	Strongly agree	Disagree	Strongly agree	Strongly agree	Strongly disagree	Mildly disagree	Strongly agree
Yes (جی ہاں)	18-29	Female (عورت)	Graduate (گریجویٹ)	Single (غیر شادی شدہ)	Employed or Self-employed (ملازمت یا ذاتی کاروبار)		PKR 25,000 - 50,000	Urban (شہری علاقہ)	Agree	Agree	Agree	Agree	Agree	Mildly agree	Mildly agree	Mildly disagree	Mildly agree	Mildly disagree	Disagree	Disagree
Yes (جی ہاں)	18-29	Female (عورت)	Graduate (گریجویٹ)	Single (غیر شادی شدہ)	Student (طالب علم)		PKR more than 50,000 (یا اس سے زیادہ)	Urban (شہری علاقہ)	Mildly agree	Mildly agree	Mildly agree	Strongly agree	Strongly agree	Strongly agree	Agree	Mildly agree	Mildly agree	Agree	Agree	Agree
Yes (جی ہاں)	18-29	Female (عورت)	Higher secondary education (اعلیٰ ثانوی تعلیم)	Single (غیر شادی شدہ)	Student (طالب علم)		PKR more than 50,000 (یا اس سے زیادہ)	Urban (شہری علاقہ)	Strongly disagree	Strongly disagree	Strongly disagree	Strongly disagree	Disagree	Disagree	Disagree	Disagree	Disagree	Disagree	Disagree	Disagree
Yes (جی ہاں)	18-29	Female (عورت)	Graduate (گریجویٹ)	Single (غیر شادی شدہ)	Student (طالب علم)		PKR more than 50,000 (یا اس سے زیادہ)	Urban (شہری علاقہ)	Strongly disagree	Strongly disagree	Strongly disagree	Mildly agree	Strongly agree	Strongly agree	Strongly agree	Strongly agree	Agree	Agree	Agree	Agree
Yes (جی ہاں)	18-29	Female (عورت)	Graduate (گریجویٹ)	Single (غیر شادی شدہ)	Student (طالب علم)		PKR more than 50,000 (یا اس سے زیادہ)	Urban (شہری علاقہ)	Agree	Agree	Agree	Strongly agree	Strongly agree	Strongly agree	Agree	Mildly agree	Agree	Mildly agree	Mildly disagree	Mildly disagree
Yes (جی ہاں)	18-29	Female (عورت)	Graduate (گریجویٹ)	Single (غیر شادی شدہ)	Student (طالب علم)		PKR more than 50,000 (یا اس سے زیادہ)	Urban (شہری علاقہ)	Strongly agree	Strongly agree	Strongly agree	Strongly agree	Strongly disagree	Strongly disagree	Mildly disagree	Mildly agree	Disagree	Disagree	Disagree	Disagree
Yes (جی ہاں)	18-29	Female (عورت)	Graduate (گریجویٹ)	Single (غیر شادی شدہ)	Employed or Self-employed (ملازمت یا ذاتی کاروبار)		PKR more than 50,000 (یا اس سے زیادہ)	Urban (شہری علاقہ)	Agree	Agree	Agree	Mildly agree	Mildly disagree	Mildly agree	Mildly disagree	Disagree	Strongly disagree	Mildly agree	Disagree	Strongly disagree
Yes (جی ہاں)	18-29	Female (عورت)	Graduate (گریجویٹ)	Single (غیر شادی شدہ)	Employed or Self-employed (ملازمت یا ذاتی کاروبار)		PKR more than 50,000 (یا اس سے زیادہ)	Urban (شہری علاقہ)	Agree	Agree	Agree	Mildly agree	Mildly disagree	Mildly agree	Mildly disagree	Disagree	Strongly disagree	Mildly agree	Disagree	Strongly disagree
Yes (جی ہاں)	18-29	Female (عورت)	Graduate (گریجویٹ)	Married (شادی شدہ)	Student (طالب علم)		PKR 25,000 - 50,000	Urban (شہری علاقہ)	Agree	Agree	Agree	Agree	Mildly disagree	Agree	Agree	Mildly disagree	Mildly disagree	Mildly disagree	Mildly disagree	Mildly disagree
Yes (جی ہاں)	18-29	Female (عورت)	Graduate (گریجویٹ)	Single (غیر شادی شدہ)	Student (طالب علم)		PKR 10,000 - 25000	Urban (شہری علاقہ)	Mildly agree	Disagree	Mildly disagree	Disagree	Mildly disagree	Mildly disagree	Disagree	Mildly disagree	Disagree	Mildly disagree	Disagree	Disagree
Yes (جی ہاں)	18-29	Female (عورت)	Higher secondary education (اعلیٰ ثانوی تعلیم)	Married (شادی شدہ)	Student (طالب علم)		PKR 10,000 - 25000	Urban (شہری علاقہ)	Strongly disagree	Mildly disagree	Strongly disagree	Strongly disagree	Strongly disagree	Strongly disagree	Strongly disagree	Mildly disagree	Disagree	Strongly disagree	Disagree	Disagree
Yes (جی ہاں)	18-29	Female (عورت)	Graduate (گریجویٹ)	Married (شادی شدہ)	Homemaker (گھریلو کام کاج وٖغیرہ)		PKR more than 50,000 (یا اس سے زیادہ)	Urban (شہری علاقہ)	Mildly agree	Mildly agree	Mildly disagree	Mildly agree	Mildly agree	Agree	Strongly agree	Mildly agree	Mildly agree	Mildly agree	Agree	Mildly agree
Yes (جی ہاں)	18-29	Male (مرد)	Postgraduate (پوسٹ گریجویٹ)	Single (غیر شادی شدہ)	Employed or Self-employed (ملازمت یا ذاتی کاروبار)		PKR more than 50,000 (یا اس سے زیادہ)	Urban (شہری علاقہ)	Mildly agree	Mildly agree	Mildly agree	Mildly agree	Mildly agree	Mildly agree	Mildly agree	Mildly agree	Mildly agree	Mildly agree	Mildly agree	Mildly agree
Yes (جی ہاں)	18-29	Female (عورت)	Higher secondary education (اعلیٰ ثانوی تعلیم)	Single (غیر شادی شدہ)	Student (طالب علم)		PKR more than 50,000 (یا اس سے زیادہ)	Urban (شہری علاقہ)	Mildly disagree	Disagree	Disagree	Disagree	Strongly disagree	Disagree	Strongly disagree	Strongly disagree	Strongly disagree	Mildly agree	Mildly disagree	Disagree
Yes (جی ہاں)	18-29	Female (عورت)	Graduate (گریجویٹ)	Single (غیر شادی شدہ)	Employed or Self-employed (ملازمت یا ذاتی کاروبار)		PKR 10,000 - 25000	Urban (شہری علاقہ)	Disagree	Disagree	Disagree	Strongly disagree	Strongly disagree	Strongly disagree	Strongly disagree	Strongly disagree	Disagree	Strongly disagree	Mildly disagree	Strongly disagree
Yes (جی ہاں)	18-29	Male (مرد)	Postgraduate (پوسٹ گریجویٹ)	Single (غیر شادی شدہ)	Employed or Self-employed (ملازمت یا ذاتی کاروبار)		PKR 25,000 - 50,000	Urban (شہری علاقہ)	Strongly disagree	Disagree	Strongly disagree	Disagree	Mildly disagree	Disagree	Disagree	Disagree	Strongly disagree	Disagree	Disagree	Disagree
Yes (جی ہاں)	18-29	Female (عورت)	Graduate (گریجویٹ)	Single (غیر شادی شدہ)	Unemployed or retired (بے روزگار یا ریٹائرڈ)		PKR 25,000 - 50,000	Urban (شہری علاقہ)	Agree	Agree	Agree	Disagree	Agree	Strongly agree	Agree	Agree	Agree	Strongly agree	Strongly disagree	Strongly disagree
Yes (جی ہاں)	18-29	Female (عورت)	Graduate (گریجویٹ)	Single (غیر شادی شدہ)	Employed or Self-employed (ملازمت یا ذاتی کاروبار)		PKR more than 50,000 (یا اس سے زیادہ)	Urban (شہری علاقہ)	Agree	Mildly agree	Agree	Mildly agree	Strongly disagree	Mildly agree	Strongly disagree	Disagree	Disagree	Mildly agree	Strongly disagree	Disagree
Yes (جی ہاں)	30-45	Female (عورت)	Postgraduate (پوسٹ گریجویٹ)	Single (غیر شادی شدہ)	Employed or Self-employed (ملازمت یا ذاتی کاروبار)		PKR more than 50,000 (یا اس سے زیادہ)	Urban (شہری علاقہ)	Mildly agree	Mildly agree	Mildly agree	Mildly agree	Mildly agree	Mildly agree	Mildly agree	Mildly agree	Mildly agree	Mildly agree	Mildly agree	Mildly agree
Yes (جی ہاں)	30-45	Female (عورت)	Graduate (گریجویٹ)	Married (شادی شدہ)	Homemaker (گھریلو کام کاج وٖغیرہ)		PKR more than 50,000 (یا اس سے زیادہ)	Urban (شہری علاقہ)	Mildly agree (کسی حد تک اِتفاق)	Mildly agree (کسی حد تک اِتفاق)	Mildly agree (کسی حد تک اِتفاق)	Agree (اِتفاق)	Disagree (اِختلاف)	Mildly agree (کسی حد تک اِتفاق)	Mildly agree (کسی حد تک اِتفاق)	Disagree (اِختلاف)	Strongly disagree (شدید اِختلاف)	Mildly disagree (کسی حد تک اِختلاف)	Mildly disagree (کسی حد تک اِختلاف)	Mildly disagree (کسی حد تک اِختلاف)
Yes (جی ہاں)	18-29	Female (عورت)	Graduate (گریجویٹ)	Single (غیر شادی شدہ)	Employed or Self-employed (ملازمت یا ذاتی کاروبار)		PKR more than 50,000 (یا اس سے زیادہ)	Urban (شہری علاقہ)	Strongly disagree (شدید اِختلاف)	Strongly disagree (شدید اِختلاف)	Strongly disagree (شدید اِختلاف)	Strongly agree (شدید اِتفاق)	Strongly agree (شدید اِتفاق)	Strongly agree (شدید اِتفاق)	Strongly agree (شدید اِتفاق)	Strongly agree (شدید اِتفاق)	Strongly agree (شدید اِتفاق)	Strongly agree (شدید اِتفاق)	Strongly agree (شدید اِتفاق)	Strongly agree (شدید اِتفاق)
Yes (جی ہاں)	18-29	Female (عورت)	Graduate (گریجویٹ)	Married (شادی شدہ)	Homemaker (گھریلو کام کاج وٖغیرہ)		PKR 25,000 - 50,000	Urban (شہری علاقہ)	Mildly agree (کسی حد تک اِتفاق)	Mildly agree (کسی حد تک اِتفاق)	Mildly agree (کسی حد تک اِتفاق)	Agree (اِتفاق)	Agree (اِتفاق)	Agree (اِتفاق)	Agree (اِتفاق)	Agree (اِتفاق)	Agree (اِتفاق)	Strongly agree (شدید اِتفاق)	Strongly agree (شدید اِتفاق)	Strongly agree (شدید اِتفاق)
Yes (جی ہاں)	18-29	Female (عورت)	Graduate (گریجویٹ)	Single (غیر شادی شدہ)	Student (طالب علم)		PKR 10,000 - 25000	Urban (شہری علاقہ)	Strongly disagree (شدید اِختلاف)	Disagree (اِختلاف)	Disagree (اِختلاف)	Disagree (اِختلاف)	Disagree (اِختلاف)	Disagree (اِختلاف)	Disagree (اِختلاف)	Disagree (اِختلاف)	Strongly disagree (شدید اِختلاف)	Disagree (اِختلاف)	Strongly disagree (شدید اِختلاف)	Disagree (اِختلاف)
Yes (جی ہاں)	18-29	Female (عورت)	Higher secondary education (اعلیٰ ثانوی تعلیم)	Single (غیر شادی شدہ)	Student (طالب علم)		PKR more than 50,000 (یا اس سے زیادہ)	Urban (شہری علاقہ)	Agree (اِتفاق)	Agree (اِتفاق)	Agree (اِتفاق)	Mildly disagree (کسی حد تک اِختلاف)	Strongly disagree (شدید اِختلاف)	Disagree (اِختلاف)	Mildly disagree (کسی حد تک اِختلاف)	Disagree (اِختلاف)	Mildly disagree (کسی حد تک اِختلاف)	Disagree (اِختلاف)	Mildly disagree (کسی حد تک اِختلاف)	Mildly disagree (کسی حد تک اِختلاف)
Yes (جی ہاں)	18-29	Female (عورت)	Graduate (گریجویٹ)	Single (غیر شادی شدہ)	Student (طالب علم)		PKR 25,000 - 50,000	Urban (شہری علاقہ)	Strongly agree (شدید اِتفاق)	Strongly agree (شدید اِتفاق)	Strongly agree (شدید اِتفاق)	Agree (اِتفاق)	Mildly agree (کسی حد تک اِتفاق)	Agree (اِتفاق)	Strongly agree (شدید اِتفاق)	Agree (اِتفاق)	Agree (اِتفاق)	Agree (اِتفاق)	Agree (اِتفاق)	Agree (اِتفاق)
Yes (جی ہاں)	18-29	Female (عورت)	Graduate (گریجویٹ)	Single (غیر شادی شدہ)	Student (طالب علم)		PKR more than 50,000 (یا اس سے زیادہ)	Urban (شہری علاقہ)	Strongly agree (شدید اِتفاق)	Strongly agree (شدید اِتفاق)	Strongly agree (شدید اِتفاق)	Strongly agree (شدید اِتفاق)	Strongly agree (شدید اِتفاق)	Strongly agree (شدید اِتفاق)	Strongly agree (شدید اِتفاق)	Strongly agree (شدید اِتفاق)	Strongly agree (شدید اِتفاق)	Strongly agree (شدید اِتفاق)	Strongly agree (شدید اِتفاق)	Strongly agree (شدید اِتفاق)
Yes (جی ہاں)	18-29	Female (عورت)	Higher secondary education (اعلیٰ ثانوی تعلیم)	Single (غیر شادی شدہ)	Student (طالب علم)		PKR more than 50,000 (یا اس سے زیادہ)	Urban (شہری علاقہ)	Disagree (اِختلاف)	Strongly disagree (شدید اِختلاف)	Disagree (اِختلاف)	Disagree (اِختلاف)	Disagree (اِختلاف)	Disagree (اِختلاف)	Strongly disagree (شدید اِختلاف)	Strongly disagree (شدید اِختلاف)	Strongly disagree (شدید اِختلاف)	Disagree (اِختلاف)	Disagree (اِختلاف)	Disagree (اِختلاف)
Yes (جی ہاں)	18-29	Female (عورت)	Higher secondary education (اعلیٰ ثانوی تعلیم)	Single (غیر شادی شدہ)	Student (طالب علم)		PKR more than 50,000 (یا اس سے زیادہ)	Urban (شہری علاقہ)	Agree (اِتفاق)	Disagree (اِختلاف)	Disagree (اِختلاف)	Mildly agree (کسی حد تک اِتفاق)	Mildly agree (کسی حد تک اِتفاق)	Mildly agree (کسی حد تک اِتفاق)	Mildly agree (کسی حد تک اِتفاق)	Mildly agree (کسی حد تک اِتفاق)	Mildly agree (کسی حد تک اِتفاق)	Mildly agree (کسی حد تک اِتفاق)	Mildly agree (کسی حد تک اِتفاق)	Mildly agree (کسی حد تک اِتفاق)
Yes (جی ہاں)	18-29	Female (عورت)	Graduate (گریجویٹ)	Single (غیر شادی شدہ)	Student (طالب علم)		PKR more than 50,000 (یا اس سے زیادہ)	Urban (شہری علاقہ)	Strongly agree (شدید اِتفاق)	Strongly agree (شدید اِتفاق)	Strongly agree (شدید اِتفاق)	Strongly agree (شدید اِتفاق)	Mildly agree (کسی حد تک اِتفاق)	Agree (اِتفاق)	Mildly agree (کسی حد تک اِتفاق)	Disagree (اِختلاف)	Disagree (اِختلاف)	Disagree (اِختلاف)	Agree (اِتفاق)	Mildly agree (کسی حد تک اِتفاق)
Yes (جی ہاں)	18-29	Female (عورت)	Higher secondary education (اعلیٰ ثانوی تعلیم)	Single (غیر شادی شدہ)	Student (طالب علم)		PKR more than 50,000 (یا اس سے زیادہ)	Urban (شہری علاقہ)	Disagree (اِختلاف)	Disagree (اِختلاف)	Disagree (اِختلاف)	Mildly disagree (کسی حد تک اِختلاف)	Mildly disagree (کسی حد تک اِختلاف)	Mildly disagree (کسی حد تک اِختلاف)	Mildly disagree (کسی حد تک اِختلاف)	Mildly disagree (کسی حد تک اِختلاف)	Mildly disagree (کسی حد تک اِختلاف)	Mildly disagree (کسی حد تک اِختلاف)	Mildly disagree (کسی حد تک اِختلاف)	Mildly disagree (کسی حد تک اِختلاف)
Yes (جی ہاں)	18-29	Female (عورت)	Higher secondary education (اعلیٰ ثانوی تعلیم)	Single (غیر شادی شدہ)	Student (طالب علم)		PKR more than 50,000 (یا اس سے زیادہ)	Urban (شہری علاقہ)	Mildly agree (کسی حد تک اِتفاق)	Strongly disagree (شدید اِختلاف)	Mildly agree (کسی حد تک اِتفاق)	Mildly agree (کسی حد تک اِتفاق)	Mildly agree (کسی حد تک اِتفاق)	Mildly agree (کسی حد تک اِتفاق)	Mildly disagree (کسی حد تک اِختلاف)	Mildly agree (کسی حد تک اِتفاق)	Mildly agree (کسی حد تک اِتفاق)	Mildly agree (کسی حد تک اِتفاق)	Mildly agree (کسی حد تک اِتفاق)	Mildly disagree (کسی حد تک اِختلاف)
Yes (جی ہاں)	18-29	Female (عورت)	Higher secondary education (اعلیٰ ثانوی تعلیم)	Single (غیر شادی شدہ)	Employed or Self-employed (ملازمت یا ذاتی کاروبار)		PKR more than 50,000 (یا اس سے زیادہ)	Urban (شہری علاقہ)	Agree (اِتفاق)	Agree (اِتفاق)	Mildly agree (کسی حد تک اِتفاق)	Mildly disagree (کسی حد تک اِختلاف)	Agree (اِتفاق)	Mildly agree (کسی حد تک اِتفاق)	Strongly disagree (شدید اِختلاف)	Strongly disagree (شدید اِختلاف)	Strongly disagree (شدید اِختلاف)	Mildly agree (کسی حد تک اِتفاق)	Disagree (اِختلاف)	Strongly disagree (شدید اِختلاف)
Yes (جی ہاں)	18-29	Female (عورت)	Higher secondary education (اعلیٰ ثانوی تعلیم)	Single (غیر شادی شدہ)	Student (طالب علم)		PKR more than 50,000 (یا اس سے زیادہ)	Urban (شہری علاقہ)	Mildly agree (کسی حد تک اِتفاق)	Disagree (اِختلاف)	Mildly disagree (کسی حد تک اِختلاف)	Strongly agree (شدید اِتفاق)	Mildly agree (کسی حد تک اِتفاق)	Disagree (اِختلاف)	Disagree (اِختلاف)	Disagree (اِختلاف)	Disagree (اِختلاف)	Strongly agree (شدید اِتفاق)	Mildly agree (کسی حد تک اِتفاق)	Mildly disagree (کسی حد تک اِختلاف)
Yes (جی ہاں)	18-29	Female (عورت)	Graduate (گریجویٹ)	Single (غیر شادی شدہ)	Student (طالب علم)		PKR more than 50,000 (یا اس سے زیادہ)	Urban (شہری علاقہ)	Agree (اِتفاق)	Agree (اِتفاق)	Agree (اِتفاق)	Mildly agree (کسی حد تک اِتفاق)	Strongly disagree (شدید اِختلاف)	Mildly disagree (کسی حد تک اِختلاف)	Mildly disagree (کسی حد تک اِختلاف)	Mildly disagree (کسی حد تک اِختلاف)	Mildly disagree (کسی حد تک اِختلاف)	Mildly agree (کسی حد تک اِتفاق)	Mildly disagree (کسی حد تک اِختلاف)	Mildly disagree (کسی حد تک اِختلاف)
Yes (جی ہاں)	18-29	Female (عورت)	Higher secondary education (اعلیٰ ثانوی تعلیم)	Single (غیر شادی شدہ)	Student (طالب علم)		PKR 10,000 - 25000	Urban (شہری علاقہ)	Mildly disagree (کسی حد تک اِختلاف)	Disagree (اِختلاف)	Mildly disagree (کسی حد تک اِختلاف)	Mildly disagree (کسی حد تک اِختلاف)	Strongly disagree (شدید اِختلاف)	Strongly disagree (شدید اِختلاف)	Strongly disagree (شدید اِختلاف)	Strongly disagree (شدید اِختلاف)	Strongly disagree (شدید اِختلاف)	Strongly disagree (شدید اِختلاف)	Strongly disagree (شدید اِختلاف)	Strongly disagree (شدید اِختلاف)
Yes (جی ہاں)	18-29	Male (مرد)	Graduate (گریجویٹ)	Single (غیر شادی شدہ)	Student (طالب علم)		PKR more than 50,000 (یا اس سے زیادہ)	Urban (شہری علاقہ)	Disagree (اِختلاف)	Strongly disagree (شدید اِختلاف)	Disagree (اِختلاف)	Strongly disagree (شدید اِختلاف)	Strongly disagree (شدید اِختلاف)	Strongly disagree (شدید اِختلاف)	Disagree (اِختلاف)	Disagree (اِختلاف)	Disagree (اِختلاف)	Strongly disagree (شدید اِختلاف)	Strongly disagree (شدید اِختلاف)	Strongly disagree (شدید اِختلاف)
Yes (جی ہاں)	18-29	Female (عورت)	Graduate (گریجویٹ)	Single (غیر شادی شدہ)	Student (طالب علم)		PKR 10,000 - 25000	Rural (دیہی علاقہ)	Mildly disagree (کسی حد تک اِختلاف)	Mildly agree (کسی حد تک اِتفاق)	Mildly agree (کسی حد تک اِتفاق)	Mildly agree (کسی حد تک اِتفاق)	Mildly disagree (کسی حد تک اِختلاف)	Disagree (اِختلاف)	Mildly disagree (کسی حد تک اِختلاف)	Mildly agree (کسی حد تک اِتفاق)	Mildly agree (کسی حد تک اِتفاق)	Disagree (اِختلاف)	Disagree (اِختلاف)	Disagree (اِختلاف)
Yes (جی ہاں)	18-29	Female (عورت)	Graduate (گریجویٹ)	Single (غیر شادی شدہ)	Student (طالب علم)		PKR more than 50,000 (یا اس سے زیادہ)	Urban (شہری علاقہ)	Agree (اِتفاق)	Agree (اِتفاق)	Agree (اِتفاق)	Mildly agree (کسی حد تک اِتفاق)	Mildly disagree (کسی حد تک اِختلاف)	Disagree (اِختلاف)	Disagree (اِختلاف)	Disagree (اِختلاف)	Disagree (اِختلاف)	Agree (اِتفاق)	Mildly agree (کسی حد تک اِتفاق)	Mildly disagree (کسی حد تک اِختلاف)
Yes (جی ہاں)	18-29	Female (عورت)	Graduate (گریجویٹ)	Single (غیر شادی شدہ)	Student (طالب علم)		PKR more than 50,000 (یا اس سے زیادہ)	Rural (دیہی علاقہ)	Strongly agree (شدید اِتفاق)	Strongly agree (شدید اِتفاق)	Agree (اِتفاق)	Mildly agree (کسی حد تک اِتفاق)	Agree (اِتفاق)	Strongly disagree (شدید اِختلاف)	Strongly disagree (شدید اِختلاف)	Strongly disagree (شدید اِختلاف)	Strongly disagree (شدید اِختلاف)	Disagree (اِختلاف)	Strongly disagree (شدید اِختلاف)	Strongly disagree (شدید اِختلاف)
Yes (جی ہاں)	18-29	Female (عورت)	Higher secondary education (اعلیٰ ثانوی تعلیم)	Single (غیر شادی شدہ)	Student (طالب علم)		PKR more than 50,000 (یا اس سے زیادہ)	Urban (شہری علاقہ)	Agree (اِتفاق)	Mildly agree (کسی حد تک اِتفاق)	Mildly agree (کسی حد تک اِتفاق)	Mildly agree (کسی حد تک اِتفاق)	Mildly disagree (کسی حد تک اِختلاف)	Mildly agree (کسی حد تک اِتفاق)	Mildly agree (کسی حد تک اِتفاق)	Mildly disagree (کسی حد تک اِختلاف)	Strongly disagree (شدید اِختلاف)	Mildly disagree (کسی حد تک اِختلاف)	Mildly disagree (کسی حد تک اِختلاف)	Strongly disagree (شدید اِختلاف)
Yes (جی ہاں)	18-29	Male (مرد)	Graduate (گریجویٹ)	Single (غیر شادی شدہ)	Student (طالب علم)		More than PKR 100,000 (یا اس سے زیادہ)	Urban (شہری علاقہ)	Strongly disagree (شدید اِختلاف)	Mildly agree (کسی حد تک اِتفاق)	Mildly agree (کسی حد تک اِتفاق)	Agree (اِتفاق)	Disagree (اِختلاف)	Strongly disagree (شدید اِختلاف)	Strongly disagree (شدید اِختلاف)	Disagree (اِختلاف)	Strongly disagree (شدید اِختلاف)	Agree (اِتفاق)	Strongly disagree (شدید اِختلاف)	Strongly disagree (شدید اِختلاف)
Yes (جی ہاں)	18-29	Male (مرد)	Higher secondary education (اعلیٰ ثانوی تعلیم)	Single (غیر شادی شدہ)	Student (طالب علم)		More than PKR 100,000 (یا اس سے زیادہ)	Urban (شہری علاقہ)	Agree (اِتفاق)	Agree (اِتفاق)	Agree (اِتفاق)	Agree (اِتفاق)	Mildly agree (کسی حد تک اِتفاق)	Agree (اِتفاق)	Agree (اِتفاق)	Mildly disagree (کسی حد تک اِختلاف)	Disagree (اِختلاف)	Mildly disagree (کسی حد تک اِختلاف)	Mildly disagree (کسی حد تک اِختلاف)	Disagree (اِختلاف)
Yes (جی ہاں)	30-45	Male (مرد)	Graduate (گریجویٹ)	Married (شادی شدہ)	Employed or Self-employed (ملازمت یا ذاتی کاروبار)		PKR 25,001 - 50,000	Rural (دیہی علاقہ)	Agree (اِتفاق)	Mildly agree (کسی حد تک اِتفاق)	Strongly agree (شدید اِتفاق)	Strongly disagree (شدید اِختلاف)	Strongly disagree (شدید اِختلاف)	Strongly disagree (شدید اِختلاف)	Strongly disagree (شدید اِختلاف)	Strongly disagree (شدید اِختلاف)	Strongly disagree (شدید اِختلاف)	Strongly disagree (شدید اِختلاف)	Agree (اِتفاق)	Disagree (اِختلاف)
Yes (جی ہاں)	18-29	Female (عورت)	Higher secondary education (اعلیٰ ثانوی تعلیم)	Single (غیر شادی شدہ)	Student (طالب علم)		PKR 50,001 - 100,000	Urban (شہری علاقہ)	Mildly agree (کسی حد تک اِتفاق)	Disagree (اِختلاف)	Mildly agree (کسی حد تک اِتفاق)	Agree (اِتفاق)	Mildly agree (کسی حد تک اِتفاق)	Strongly agree (شدید اِتفاق)	Mildly disagree (کسی حد تک اِختلاف)	Disagree (اِختلاف)	Disagree (اِختلاف)	Strongly agree (شدید اِتفاق)	Agree (اِتفاق)	Strongly agree (شدید اِتفاق)
Yes (جی ہاں)	18-29	Female (عورت)	Higher secondary education (اعلیٰ ثانوی تعلیم)	Single (غیر شادی شدہ)	Student (طالب علم)		More than PKR 100,000 (یا اس سے زیادہ)	Rural (دیہی علاقہ)	Mildly agree (کسی حد تک اِتفاق)	Mildly agree (کسی حد تک اِتفاق)	Agree (اِتفاق)	Mildly agree (کسی حد تک اِتفاق)	Mildly disagree (کسی حد تک اِختلاف)	Mildly agree (کسی حد تک اِتفاق)	Strongly disagree (شدید اِختلاف)	Strongly disagree (شدید اِختلاف)	Strongly disagree (شدید اِختلاف)	Agree (اِتفاق)	Agree (اِتفاق)	Mildly agree (کسی حد تک اِتفاق)
Yes (جی ہاں)	18-29	Male (مرد)	Graduate (گریجویٹ)	Single (غیر شادی شدہ)	Student (طالب علم)		More than PKR 100,000 (یا اس سے زیادہ)	Rural (دیہی علاقہ)	Agree (اِتفاق)	Agree (اِتفاق)	Mildly agree (کسی حد تک اِتفاق)	Mildly agree (کسی حد تک اِتفاق)	Mildly agree (کسی حد تک اِتفاق)	Strongly disagree (شدید اِختلاف)	Mildly agree (کسی حد تک اِتفاق)	Strongly disagree (شدید اِختلاف)	Strongly disagree (شدید اِختلاف)	Strongly agree (شدید اِتفاق)	Agree (اِتفاق)	Strongly agree (شدید اِتفاق)
Yes (جی ہاں)	18-29	Male (مرد)	Graduate (گریجویٹ)	Single (غیر شادی شدہ)	Student (طالب علم)		PKR 25,001 - 50,000	Rural (دیہی علاقہ)	Agree (اِتفاق)	Agree (اِتفاق)	Mildly agree (کسی حد تک اِتفاق)	Mildly disagree (کسی حد تک اِختلاف)	Mildly disagree (کسی حد تک اِختلاف)	Mildly disagree (کسی حد تک اِختلاف)	Mildly disagree (کسی حد تک اِختلاف)	Strongly disagree (شدید اِختلاف)	Mildly disagree (کسی حد تک اِختلاف)	Agree (اِتفاق)	Mildly agree (کسی حد تک اِتفاق)	Strongly disagree (شدید اِختلاف)
Yes (جی ہاں)	18-29	Female (عورت)	Graduate (گریجویٹ)	Single (غیر شادی شدہ)	Student (طالب علم)		PKR 25,001 - 50,000	Urban (شہری علاقہ)	Mildly agree (کسی حد تک اِتفاق)	Mildly agree (کسی حد تک اِتفاق)	Agree (اِتفاق)	Strongly agree (شدید اِتفاق)	Mildly agree (کسی حد تک اِتفاق)	Strongly agree (شدید اِتفاق)	Disagree (اِختلاف)	Disagree (اِختلاف)	Strongly disagree (شدید اِختلاف)	Mildly agree (کسی حد تک اِتفاق)	Mildly agree (کسی حد تک اِتفاق)	Agree (اِتفاق)
Yes (جی ہاں)	18-29	Female (عورت)	Graduate (گریجویٹ)	Single (غیر شادی شدہ)	Student (طالب علم)		More than PKR 100,000 (یا اس سے زیادہ)	Urban (شہری علاقہ)	Mildly agree (کسی حد تک اِتفاق)	Mildly agree (کسی حد تک اِتفاق)	Mildly agree (کسی حد تک اِتفاق)	Strongly agree (شدید اِتفاق)	Agree (اِتفاق)	Strongly agree (شدید اِتفاق)	Mildly agree (کسی حد تک اِتفاق)	Mildly disagree (کسی حد تک اِختلاف)	Disagree (اِختلاف)	Mildly agree (کسی حد تک اِتفاق)	Mildly agree (کسی حد تک اِتفاق)	Disagree (اِختلاف)
Yes (جی ہاں)	18-29	Male (مرد)	Higher secondary education (اعلیٰ ثانوی تعلیم)	Single (غیر شادی شدہ)	Student (طالب علم)		More than PKR 100,000 (یا اس سے زیادہ)	Urban (شہری علاقہ)	Mildly agree (کسی حد تک اِتفاق)	Strongly agree (شدید اِتفاق)	Mildly agree (کسی حد تک اِتفاق)	Agree (اِتفاق)	Disagree (اِختلاف)	Agree (اِتفاق)	Mildly agree (کسی حد تک اِتفاق)	Mildly disagree (کسی حد تک اِختلاف)	Disagree (اِختلاف)	Mildly disagree (کسی حد تک اِختلاف)	Mildly agree (کسی حد تک اِتفاق)	Strongly disagree (شدید اِختلاف)
Yes (جی ہاں)	30-45	Female (عورت)	Graduate (گریجویٹ)	Married (شادی شدہ)	Student (طالب علم)		PKR 50,001 - 100,000	Urban (شہری علاقہ)	Strongly disagree (شدید اِختلاف)	Mildly disagree (کسی حد تک اِختلاف)	Mildly disagree (کسی حد تک اِختلاف)	Mildly disagree (کسی حد تک اِختلاف)	Mildly disagree (کسی حد تک اِختلاف)	Mildly disagree (کسی حد تک اِختلاف)	Disagree (اِختلاف)	Disagree (اِختلاف)	Disagree (اِختلاف)	Disagree (اِختلاف)	Disagree (اِختلاف)	Disagree (اِختلاف)
Yes (جی ہاں)	18-29	Female (عورت)	Higher secondary education (اعلیٰ ثانوی تعلیم)	Single (غیر شادی شدہ)	Student (طالب علم)		PKR 10,000 - 25000	Urban (شہری علاقہ)	Mildly agree (کسی حد تک اِتفاق)	Mildly agree (کسی حد تک اِتفاق)	Mildly agree (کسی حد تک اِتفاق)	Mildly disagree (کسی حد تک اِختلاف)	Mildly agree (کسی حد تک اِتفاق)	Agree (اِتفاق)	Strongly disagree (شدید اِختلاف)	Strongly disagree (شدید اِختلاف)	Strongly disagree (شدید اِختلاف)	Mildly agree (کسی حد تک اِتفاق)	Mildly agree (کسی حد تک اِتفاق)	Mildly disagree (کسی حد تک اِختلاف)
Yes (جی ہاں)	18-29	Female (عورت)	Higher secondary education (اعلیٰ ثانوی تعلیم)	Single (غیر شادی شدہ)	Student (طالب علم)		PKR 25,001 - 50,000	Urban (شہری علاقہ)	Strongly agree (شدید اِتفاق)	Strongly agree (شدید اِتفاق)	Strongly agree (شدید اِتفاق)	Strongly disagree (شدید اِختلاف)	Strongly disagree (شدید اِختلاف)	Mildly agree (کسی حد تک اِتفاق)	Strongly disagree (شدید اِختلاف)	Strongly disagree (شدید اِختلاف)	Strongly disagree (شدید اِختلاف)	Strongly disagree (شدید اِختلاف)	Strongly disagree (شدید اِختلاف)	Strongly disagree (شدید اِختلاف)
Yes (جی ہاں)	30-45	Female (عورت)	Postgraduate (پوسٹ گریجویٹ)	Single (غیر شادی شدہ)	Employed or Self-employed (ملازمت یا ذاتی کاروبار)		More than PKR 100,000 (یا اس سے زیادہ)	Urban (شہری علاقہ)	Mildly disagree (کسی حد تک اِختلاف)	Mildly disagree (کسی حد تک اِختلاف)	Mildly disagree (کسی حد تک اِختلاف)	Mildly disagree (کسی حد تک اِختلاف)	Mildly disagree (کسی حد تک اِختلاف)	Mildly disagree (کسی حد تک اِختلاف)	Mildly disagree (کسی حد تک اِختلاف)	Mildly disagree (کسی حد تک اِختلاف)	Mildly disagree (کسی حد تک اِختلاف)	Mildly disagree (کسی حد تک اِختلاف)	Disagree (اِختلاف)	Disagree (اِختلاف)
Yes (جی ہاں)	30-45	Female (عورت)	Graduate (گریجویٹ)	Married (شادی شدہ)	Homemaker (گھریلو کام کاج وٖغیرہ)		PKR 50,001 - 100,000	Urban (شہری علاقہ)	Agree (اِتفاق)	Agree (اِتفاق)	Strongly agree (شدید اِتفاق)	Strongly agree (شدید اِتفاق)	Strongly disagree (شدید اِختلاف)	Strongly disagree (شدید اِختلاف)	Mildly agree (کسی حد تک اِتفاق)	Mildly agree (کسی حد تک اِتفاق)	Mildly disagree (کسی حد تک اِختلاف)	Agree (اِتفاق)	Mildly agree (کسی حد تک اِتفاق)	Mildly agree (کسی حد تک اِتفاق)
Yes (جی ہاں)	30-45	Female (عورت)	Graduate (گریجویٹ)	Married (شادی شدہ)	Employed or Self-employed (ملازمت یا ذاتی کاروبار)		PKR 50,001 - 100,000	Urban (شہری علاقہ)	Mildly disagree (کسی حد تک اِختلاف)	Mildly disagree (کسی حد تک اِختلاف)	Mildly disagree (کسی حد تک اِختلاف)	Mildly disagree (کسی حد تک اِختلاف)	Mildly disagree (کسی حد تک اِختلاف)	Mildly disagree (کسی حد تک اِختلاف)	Mildly disagree (کسی حد تک اِختلاف)	Mildly disagree (کسی حد تک اِختلاف)	Mildly disagree (کسی حد تک اِختلاف)	Mildly disagree (کسی حد تک اِختلاف)	Mildly disagree (کسی حد تک اِختلاف)	Mildly disagree (کسی حد تک اِختلاف)
Yes (جی ہاں)	18-29	Male (مرد)	Graduate (گریجویٹ)	Single (غیر شادی شدہ)	Student (طالب علم)		PKR 25,001 - 50,000	Urban (شہری علاقہ)	Mildly disagree (کسی حد تک اِختلاف)	Mildly disagree (کسی حد تک اِختلاف)	Mildly disagree (کسی حد تک اِختلاف)	Mildly disagree (کسی حد تک اِختلاف)	Mildly disagree (کسی حد تک اِختلاف)	Mildly disagree (کسی حد تک اِختلاف)	Mildly disagree (کسی حد تک اِختلاف)	Mildly disagree (کسی حد تک اِختلاف)	Mildly disagree (کسی حد تک اِختلاف)	Mildly disagree (کسی حد تک اِختلاف)	Mildly disagree (کسی حد تک اِختلاف)	Mildly disagree (کسی حد تک اِختلاف)
Yes (جی ہاں)	30-45	Male (مرد)	Postgraduate (پوسٹ گریجویٹ)	Married (شادی شدہ)	Employed or Self-employed (ملازمت یا ذاتی کاروبار)		More than PKR 100,000 (یا اس سے زیادہ)	Urban (شہری علاقہ)	Agree (اِتفاق)	Mildly agree (کسی حد تک اِتفاق)	Mildly agree (کسی حد تک اِتفاق)	Strongly agree (شدید اِتفاق)	Mildly agree (کسی حد تک اِتفاق)	Agree (اِتفاق)	Strongly agree (شدید اِتفاق)	Disagree (اِختلاف)	Mildly disagree (کسی حد تک اِختلاف)	Strongly disagree (شدید اِختلاف)	Mildly disagree (کسی حد تک اِختلاف)	Mildly disagree (کسی حد تک اِختلاف)
Yes (جی ہاں)	18-29	Male (مرد)	Graduate (گریجویٹ)	Single (غیر شادی شدہ)	Student (طالب علم)		PKR 50,001 - 100,000	Urban (شہری علاقہ)	Strongly agree (شدید اِتفاق)	Agree (اِتفاق)	Agree (اِتفاق)	Agree (اِتفاق)	Strongly agree (شدید اِتفاق)	Strongly agree (شدید اِتفاق)	Strongly agree (شدید اِتفاق)	Mildly agree (کسی حد تک اِتفاق)	Mildly agree (کسی حد تک اِتفاق)	Strongly agree (شدید اِتفاق)	Strongly agree (شدید اِتفاق)	Agree (اِتفاق)
Yes (جی ہاں)	18-29	Female (عورت)	Graduate (گریجویٹ)	Married (شادی شدہ)	Employed or Self-employed (ملازمت یا ذاتی کاروبار)		PKR 50,001 - 100,000	Urban (شہری علاقہ)	Strongly disagree (شدید اِختلاف)	Strongly disagree (شدید اِختلاف)	Strongly disagree (شدید اِختلاف)	Strongly disagree (شدید اِختلاف)	Disagree (اِختلاف)	Strongly disagree (شدید اِختلاف)	Disagree (اِختلاف)	Disagree (اِختلاف)	Mildly disagree (کسی حد تک اِختلاف)	Strongly disagree (شدید اِختلاف)	Disagree (اِختلاف)	Disagree (اِختلاف)
Yes (جی ہاں)	18-29	Male (مرد)	Graduate (گریجویٹ)	Single (غیر شادی شدہ)	Employed or Self-employed (ملازمت یا ذاتی کاروبار)		More than PKR 100,000 (یا اس سے زیادہ)	Rural (دیہی علاقہ)	Disagree (اِختلاف)	Disagree (اِختلاف)	Disagree (اِختلاف)	Disagree (اِختلاف)	Mildly disagree (کسی حد تک اِختلاف)	Disagree (اِختلاف)	Strongly disagree (شدید اِختلاف)	Strongly disagree (شدید اِختلاف)	Strongly disagree (شدید اِختلاف)	Disagree (اِختلاف)	Disagree (اِختلاف)	Disagree (اِختلاف)
Yes (جی ہاں)	30-45	Female (عورت)	Postgraduate (پوسٹ گریجویٹ)	Single (غیر شادی شدہ)	Employed or Self-employed (ملازمت یا ذاتی کاروبار)		PKR 25,001 - 50,000	Urban (شہری علاقہ)	Disagree (اِختلاف)	Mildly agree (کسی حد تک اِتفاق)	Disagree (اِختلاف)	Agree (اِتفاق)	Mildly agree (کسی حد تک اِتفاق)	Agree (اِتفاق)	Agree (اِتفاق)	Agree (اِتفاق)	Disagree (اِختلاف)	Mildly disagree (کسی حد تک اِختلاف)	Mildly disagree (کسی حد تک اِختلاف)	Disagree (اِختلاف)
Yes (جی ہاں)	18-29	Female (عورت)	Graduate (گریجویٹ)	Married (شادی شدہ)	Homemaker (گھریلو کام کاج وٖغیرہ)		PKR 50,001 - 100,000	Urban (شہری علاقہ)	Strongly agree (شدید اِتفاق)	Strongly agree (شدید اِتفاق)	Strongly agree (شدید اِتفاق)	Agree (اِتفاق)	Strongly disagree (شدید اِختلاف)	Agree (اِتفاق)	Agree (اِتفاق)	Disagree (اِختلاف)	Disagree (اِختلاف)	Mildly agree (کسی حد تک اِتفاق)	Mildly agree (کسی حد تک اِتفاق)	Disagree (اِختلاف)
Yes (جی ہاں)	30-45	Male (مرد)	Graduate (گریجویٹ)	Married (شادی شدہ)	Employed or Self-employed (ملازمت یا ذاتی کاروبار)		More than PKR 100,000 (یا اس سے زیادہ)	Urban (شہری علاقہ)	Disagree (اِختلاف)	Disagree (اِختلاف)	Disagree (اِختلاف)	Mildly disagree (کسی حد تک اِختلاف)	Disagree (اِختلاف)	Strongly disagree (شدید اِختلاف)	Strongly disagree (شدید اِختلاف)	Mildly disagree (کسی حد تک اِختلاف)	Mildly disagree (کسی حد تک اِختلاف)	Mildly disagree (کسی حد تک اِختلاف)	Mildly disagree (کسی حد تک اِختلاف)	Disagree (اِختلاف)
Yes (جی ہاں)	30-45	Male (مرد)	Postgraduate (پوسٹ گریجویٹ)	Married (شادی شدہ)	Employed or Self-employed (ملازمت یا ذاتی کاروبار)		More than PKR 100,000 (یا اس سے زیادہ)	Urban (شہری علاقہ)	Disagree (اِختلاف)	Disagree (اِختلاف)	Disagree (اِختلاف)	Strongly disagree (شدید اِختلاف)	Disagree (اِختلاف)	Strongly disagree (شدید اِختلاف)	Mildly disagree (کسی حد تک اِختلاف)	Mildly disagree (کسی حد تک اِختلاف)	Mildly disagree (کسی حد تک اِختلاف)	Mildly disagree (کسی حد تک اِختلاف)	Mildly disagree (کسی حد تک اِختلاف)	Strongly disagree (شدید اِختلاف)
Yes (جی ہاں)	18-29	Female (عورت)	Higher secondary education (اعلیٰ ثانوی تعلیم)	Single (غیر شادی شدہ)	Student (طالب علم)		More than PKR 100,000 (یا اس سے زیادہ)	Urban (شہری علاقہ)	Strongly agree (شدید اِتفاق)	Mildly agree (کسی حد تک اِتفاق)	Agree (اِتفاق)	Strongly agree (شدید اِتفاق)	Mildly disagree (کسی حد تک اِختلاف)	Strongly agree (شدید اِتفاق)	Disagree (اِختلاف)	Strongly disagree (شدید اِختلاف)	Strongly disagree (شدید اِختلاف)	Strongly disagree (شدید اِختلاف)	Disagree (اِختلاف)	Mildly disagree (کسی حد تک اِختلاف)
Yes (جی ہاں)	30-45	Male (مرد)	Postgraduate (پوسٹ گریجویٹ)	Married (شادی شدہ)	Employed or Self-employed (ملازمت یا ذاتی کاروبار)		More than PKR 100,000 (یا اس سے زیادہ)	Urban (شہری علاقہ)	Mildly agree (کسی حد تک اِتفاق)	Mildly agree (کسی حد تک اِتفاق)	Mildly agree (کسی حد تک اِتفاق)	Strongly agree (شدید اِتفاق)	Mildly agree (کسی حد تک اِتفاق)	Agree (اِتفاق)	Agree (اِتفاق)	Mildly disagree (کسی حد تک اِختلاف)	Strongly disagree (شدید اِختلاف)	Mildly agree (کسی حد تک اِتفاق)	Mildly disagree (کسی حد تک اِختلاف)	Disagree (اِختلاف)
Yes (جی ہاں)	18-29	Female (عورت)	Graduate (گریجویٹ)	Single (غیر شادی شدہ)	Student (طالب علم)		More than PKR 100,000 (یا اس سے زیادہ)	Urban (شہری علاقہ)	Agree (اِتفاق)	Strongly agree (شدید اِتفاق)	Strongly agree (شدید اِتفاق)	Agree (اِتفاق)	Disagree (اِختلاف)	Mildly agree (کسی حد تک اِتفاق)	Agree (اِتفاق)	Strongly disagree (شدید اِختلاف)	Strongly disagree (شدید اِختلاف)	Mildly disagree (کسی حد تک اِختلاف)	Strongly disagree (شدید اِختلاف)	Strongly disagree (شدید اِختلاف)
Yes (جی ہاں)	18-29	Female (عورت)	Graduate (گریجویٹ)	Single (غیر شادی شدہ)	Student (طالب علم)		PKR 50,001 - 100,000	Rural (دیہی علاقہ)	Agree (اِتفاق)	Agree (اِتفاق)	Agree (اِتفاق)	Agree (اِتفاق)	Strongly disagree (شدید اِختلاف)	Strongly disagree (شدید اِختلاف)	Strongly disagree (شدید اِختلاف)	Strongly disagree (شدید اِختلاف)	Strongly disagree (شدید اِختلاف)	Agree (اِتفاق)	Agree (اِتفاق)	Agree (اِتفاق)
Yes (جی ہاں)	30-45	Female (عورت)	Graduate (گریجویٹ)	Married (شادی شدہ)	Employed or Self-employed (ملازمت یا ذاتی کاروبار)		More than PKR 100,000 (یا اس سے زیادہ)	Urban (شہری علاقہ)	Mildly agree (کسی حد تک اِتفاق)	Agree (اِتفاق)	Mildly agree (کسی حد تک اِتفاق)	Agree (اِتفاق)	Agree (اِتفاق)	Agree (اِتفاق)	Mildly agree (کسی حد تک اِتفاق)	Mildly agree (کسی حد تک اِتفاق)	Disagree (اِختلاف)	Agree (اِتفاق)	Agree (اِتفاق)	Agree (اِتفاق)
Yes (جی ہاں)	18-29	Female (عورت)	Graduate (گریجویٹ)	Single (غیر شادی شدہ)	Student (طالب علم)	Health related ( صحتِ عامہ سے منسلک)	PKR 25,001 - 50,000	Urban (شہری علاقہ)	Strongly agree (شدید اِتفاق)	Agree (اِتفاق)	Agree (اِتفاق)	Mildly agree (کسی حد تک اِتفاق)	Mildly agree (کسی حد تک اِتفاق)	Mildly agree (کسی حد تک اِتفاق)	Strongly disagree (شدید اِختلاف)	Strongly disagree (شدید اِختلاف)	Strongly disagree (شدید اِختلاف)	Strongly disagree (شدید اِختلاف)	Agree (اِتفاق)	Strongly disagree (شدید اِختلاف)
Yes (جی ہاں)	50-64	Female (عورت)	Postgraduate (پوسٹ گریجویٹ)	Single (غیر شادی شدہ)	Employed or Self-employed (ملازمت یا ذاتی کاروبار)	Health related ( صحتِ عامہ سے منسلک)	PKR 50,001 - 100,000	Urban (شہری علاقہ)	Agree (اِتفاق)	Agree (اِتفاق)	Mildly agree (کسی حد تک اِتفاق)	Disagree (اِختلاف)	Disagree (اِختلاف)	Disagree (اِختلاف)	Strongly disagree (شدید اِختلاف)	Strongly disagree (شدید اِختلاف)	Strongly disagree (شدید اِختلاف)	Strongly disagree (شدید اِختلاف)	Disagree (اِختلاف)	Disagree (اِختلاف)
Yes (جی ہاں)	18-29	Female (عورت)	Graduate (گریجویٹ)	Single (غیر شادی شدہ)	Homemaker (گھریلو کام کاج وٖغیرہ)	Non-health related ( صحتِ عامہ سے منسلک نہیں)	More than PKR 100,000 (یا اس سے زیادہ)	Urban (شہری علاقہ)	Mildly agree (کسی حد تک اِتفاق)	Mildly agree (کسی حد تک اِتفاق)	Mildly agree (کسی حد تک اِتفاق)	Strongly agree (شدید اِتفاق)	Mildly agree (کسی حد تک اِتفاق)	Mildly agree (کسی حد تک اِتفاق)	Strongly agree (شدید اِتفاق)	Agree (اِتفاق)	Mildly agree (کسی حد تک اِتفاق)	Strongly agree (شدید اِتفاق)	Mildly agree (کسی حد تک اِتفاق)	Mildly agree (کسی حد تک اِتفاق)
Yes (جی ہاں)	18-29	Male (مرد)	Higher secondary education (اعلیٰ ثانوی تعلیم)	Single (غیر شادی شدہ)	Student (طالب علم)	Health related ( صحتِ عامہ سے منسلک)	More than PKR 100,000 (یا اس سے زیادہ)	Urban (شہری علاقہ)	Agree (اِتفاق)	Agree (اِتفاق)	Agree (اِتفاق)	Mildly agree (کسی حد تک اِتفاق)	Disagree (اِختلاف)	Disagree (اِختلاف)	Disagree (اِختلاف)	Disagree (اِختلاف)	Disagree (اِختلاف)	Disagree (اِختلاف)	Disagree (اِختلاف)	Disagree (اِختلاف)
Yes (جی ہاں)	18-29	Male (مرد)	Postgraduate (پوسٹ گریجویٹ)	Married (شادی شدہ)	Student (طالب علم)	Health related ( صحتِ عامہ سے منسلک)	PKR 10,000 - 25000	Urban (شہری علاقہ)	Strongly disagree (شدید اِختلاف)	Strongly disagree (شدید اِختلاف)	Strongly disagree (شدید اِختلاف)	Disagree (اِختلاف)	Disagree (اِختلاف)	Mildly disagree (کسی حد تک اِختلاف)	Strongly disagree (شدید اِختلاف)	Mildly disagree (کسی حد تک اِختلاف)	Mildly disagree (کسی حد تک اِختلاف)	Disagree (اِختلاف)	Strongly disagree (شدید اِختلاف)	Disagree (اِختلاف)
Yes (جی ہاں)	18-29	Male (مرد)	Graduate (گریجویٹ)	Single (غیر شادی شدہ)	Student (طالب علم)	Health related ( صحتِ عامہ سے منسلک)	PKR 25,001 - 50,000	Rural (دیہی علاقہ)	Disagree (اِختلاف)	Strongly disagree (شدید اِختلاف)	Strongly disagree (شدید اِختلاف)	Strongly agree (شدید اِتفاق)	Strongly agree (شدید اِتفاق)	Strongly agree (شدید اِتفاق)	Strongly disagree (شدید اِختلاف)	Strongly disagree (شدید اِختلاف)	Strongly disagree (شدید اِختلاف)	Strongly agree (شدید اِتفاق)	Mildly agree (کسی حد تک اِتفاق)	Strongly agree (شدید اِتفاق)
Yes (جی ہاں)	30-45	Female (عورت)	Graduate (گریجویٹ)	Married (شادی شدہ)	Employed or Self-employed (ملازمت یا ذاتی کاروبار)	Health related ( صحتِ عامہ سے منسلک)	PKR 50,001 - 100,000	Urban (شہری علاقہ)	Mildly agree (کسی حد تک اِتفاق)	Agree (اِتفاق)	Mildly agree (کسی حد تک اِتفاق)	Mildly agree (کسی حد تک اِتفاق)	Strongly disagree (شدید اِختلاف)	Disagree (اِختلاف)	Agree (اِتفاق)	Strongly disagree (شدید اِختلاف)	Strongly disagree (شدید اِختلاف)	Strongly disagree (شدید اِختلاف)	Strongly disagree (شدید اِختلاف)	Strongly disagree (شدید اِختلاف)
Yes (جی ہاں)	18-29	Male (مرد)	Secondary education (میٹرک تک تعلیم)	Single (غیر شادی شدہ)	Employed or Self-employed (ملازمت یا ذاتی کاروبار)	Health related ( صحتِ عامہ سے منسلک)	PKR 10,000 - 25000	Urban (شہری علاقہ)	Agree (اِتفاق)	Agree (اِتفاق)	Strongly agree (شدید اِتفاق)	Agree (اِتفاق)	Agree (اِتفاق)	Agree (اِتفاق)	Agree (اِتفاق)	Agree (اِتفاق)	Agree (اِتفاق)	Agree (اِتفاق)	Agree (اِتفاق)	Strongly agree (شدید اِتفاق)
Yes (جی ہاں)	30-45	Male (مرد)	Postgraduate (پوسٹ گریجویٹ)	Married (شادی شدہ)	Employed or Self-employed (ملازمت یا ذاتی کاروبار)	Health related ( صحتِ عامہ سے منسلک)	More than PKR 100,000 (یا اس سے زیادہ)	Urban (شہری علاقہ)	Agree (اِتفاق)	Agree (اِتفاق)	Agree (اِتفاق)	Mildly agree (کسی حد تک اِتفاق)	Mildly agree (کسی حد تک اِتفاق)	Mildly agree (کسی حد تک اِتفاق)	Mildly agree (کسی حد تک اِتفاق)	Mildly agree (کسی حد تک اِتفاق)	Mildly agree (کسی حد تک اِتفاق)	Mildly agree (کسی حد تک اِتفاق)	Mildly agree (کسی حد تک اِتفاق)	Mildly agree (کسی حد تک اِتفاق)
Yes (جی ہاں)	18-29	Female (عورت)	Graduate (گریجویٹ)	Single (غیر شادی شدہ)	Student (طالب علم)	Health related ( صحتِ عامہ سے منسلک)	More than PKR 100,000 (یا اس سے زیادہ)	Urban (شہری علاقہ)	Strongly agree (شدید اِتفاق)	Agree (اِتفاق)	Strongly agree (شدید اِتفاق)	Mildly agree (کسی حد تک اِتفاق)	Strongly agree (شدید اِتفاق)	Mildly agree (کسی حد تک اِتفاق)	Disagree (اِختلاف)	Strongly disagree (شدید اِختلاف)	Mildly disagree (کسی حد تک اِختلاف)	Strongly disagree (شدید اِختلاف)	Mildly disagree (کسی حد تک اِختلاف)	Mildly disagree (کسی حد تک اِختلاف)
Yes (جی ہاں)	18-29	Female (عورت)	Graduate (گریجویٹ)	Single (غیر شادی شدہ)	Student (طالب علم)	Health related ( صحتِ عامہ سے منسلک)	PKR 50,001 - 100,000	Urban (شہری علاقہ)	Strongly disagree (شدید اِختلاف)	Strongly disagree (شدید اِختلاف)	Strongly disagree (شدید اِختلاف)	Strongly disagree (شدید اِختلاف)	Strongly disagree (شدید اِختلاف)	Strongly disagree (شدید اِختلاف)	Strongly disagree (شدید اِختلاف)	Strongly disagree (شدید اِختلاف)	Strongly disagree (شدید اِختلاف)	Strongly disagree (شدید اِختلاف)	Strongly disagree (شدید اِختلاف)	Strongly disagree (شدید اِختلاف)
Yes (جی ہاں)	18-29	Female (عورت)	Graduate (گریجویٹ)	Single (غیر شادی شدہ)	Student (طالب علم)	Health related ( صحتِ عامہ سے منسلک)	PKR 50,001 - 100,000	Urban (شہری علاقہ)	Strongly disagree (شدید اِختلاف)	Strongly disagree (شدید اِختلاف)	Strongly disagree (شدید اِختلاف)	Strongly disagree (شدید اِختلاف)	Strongly disagree (شدید اِختلاف)	Strongly disagree (شدید اِختلاف)	Strongly disagree (شدید اِختلاف)	Strongly disagree (شدید اِختلاف)	Strongly disagree (شدید اِختلاف)	Strongly disagree (شدید اِختلاف)	Strongly disagree (شدید اِختلاف)	Strongly disagree (شدید اِختلاف)
Yes (جی ہاں)	18-29	Female (عورت)	Higher secondary education (اعلیٰ ثانوی تعلیم)	Single (غیر شادی شدہ)	Student (طالب علم)	Health related ( صحتِ عامہ سے منسلک)	PKR 50,001 - 100,000	Urban (شہری علاقہ)	Mildly disagree (کسی حد تک اِختلاف)	Disagree (اِختلاف)	Mildly disagree (کسی حد تک اِختلاف)	Disagree (اِختلاف)	Disagree (اِختلاف)	Mildly disagree (کسی حد تک اِختلاف)	Strongly agree (شدید اِتفاق)	Agree (اِتفاق)	Mildly agree (کسی حد تک اِتفاق)	Agree (اِتفاق)	Agree (اِتفاق)	Agree (اِتفاق)
Yes (جی ہاں)	18-29	Female (عورت)	Graduate (گریجویٹ)	Single (غیر شادی شدہ)	Student (طالب علم)	Health related ( صحتِ عامہ سے منسلک)	More than PKR 100,000 (یا اس سے زیادہ)	Urban (شہری علاقہ)	Agree (اِتفاق)	Agree (اِتفاق)	Agree (اِتفاق)	Agree (اِتفاق)	Strongly disagree (شدید اِختلاف)	Disagree (اِختلاف)	Disagree (اِختلاف)	Strongly disagree (شدید اِختلاف)	Strongly disagree (شدید اِختلاف)	Mildly agree (کسی حد تک اِتفاق)	Disagree (اِختلاف)	Strongly disagree (شدید اِختلاف)
Yes (جی ہاں)	18-29	Female (عورت)	Higher secondary education (اعلیٰ ثانوی تعلیم)	Single (غیر شادی شدہ)	Student (طالب علم)	Health related ( صحتِ عامہ سے منسلک)	PKR 25,001 - 50,000	Urban (شہری علاقہ)	Strongly disagree (شدید اِختلاف)	Strongly disagree (شدید اِختلاف)	Strongly disagree (شدید اِختلاف)	Strongly disagree (شدید اِختلاف)	Strongly disagree (شدید اِختلاف)	Strongly disagree (شدید اِختلاف)	Strongly disagree (شدید اِختلاف)	Strongly disagree (شدید اِختلاف)	Strongly disagree (شدید اِختلاف)	Strongly disagree (شدید اِختلاف)	Disagree (اِختلاف)	Strongly disagree (شدید اِختلاف)
Yes (جی ہاں)	18-29	Female (عورت)	Graduate (گریجویٹ)	Single (غیر شادی شدہ)	Student (طالب علم)	Health related ( صحتِ عامہ سے منسلک)	PKR 25,001 - 50,000	Urban (شہری علاقہ)	Agree (اِتفاق)	Agree (اِتفاق)	Agree (اِتفاق)	Agree (اِتفاق)	Mildly disagree (کسی حد تک اِختلاف)	Agree (اِتفاق)	Agree (اِتفاق)	Agree (اِتفاق)	Agree (اِتفاق)	Agree (اِتفاق)	Agree (اِتفاق)	Agree (اِتفاق)
Yes (جی ہاں)	18-29	Male (مرد)	Postgraduate (پوسٹ گریجویٹ)	Single (غیر شادی شدہ)	Student (طالب علم)	Health related ( صحتِ عامہ سے منسلک)	PKR 50,001 - 100,000	Rural (دیہی علاقہ)	Strongly agree (شدید اِتفاق)	Strongly agree (شدید اِتفاق)	Strongly agree (شدید اِتفاق)	Strongly agree (شدید اِتفاق)	Strongly agree (شدید اِتفاق)	Strongly agree (شدید اِتفاق)	Strongly agree (شدید اِتفاق)	Strongly agree (شدید اِتفاق)	Strongly agree (شدید اِتفاق)	Strongly agree (شدید اِتفاق)	Strongly agree (شدید اِتفاق)	Strongly agree (شدید اِتفاق)
Yes (جی ہاں)	30-45	Male (مرد)	Postgraduate (پوسٹ گریجویٹ)	Single (غیر شادی شدہ)	Employed or Self-employed (ملازمت یا ذاتی کاروبار)	Health related ( صحتِ عامہ سے منسلک)	PKR 10,000 - 25000	Urban (شہری علاقہ)	Strongly disagree (شدید اِختلاف)	Strongly disagree (شدید اِختلاف)	Strongly disagree (شدید اِختلاف)	Strongly disagree (شدید اِختلاف)	Strongly disagree (شدید اِختلاف)	Disagree (اِختلاف)	Strongly disagree (شدید اِختلاف)	Disagree (اِختلاف)	Disagree (اِختلاف)	Strongly disagree (شدید اِختلاف)	Strongly disagree (شدید اِختلاف)	Strongly disagree (شدید اِختلاف)
Yes (جی ہاں)	18-29	Female (عورت)	Graduate (گریجویٹ)	Single (غیر شادی شدہ)	Student (طالب علم)	Health related ( صحتِ عامہ سے منسلک)	PKR 25,001 - 50,000	Urban (شہری علاقہ)	Disagree (اِختلاف)	Disagree (اِختلاف)	Disagree (اِختلاف)	Disagree (اِختلاف)	Disagree (اِختلاف)	Disagree (اِختلاف)	Disagree (اِختلاف)	Disagree (اِختلاف)	Disagree (اِختلاف)	Disagree (اِختلاف)	Disagree (اِختلاف)	Disagree (اِختلاف)
Yes (جی ہاں)	18-29	Female (عورت)	Graduate (گریجویٹ)	Single (غیر شادی شدہ)	Student (طالب علم)	Health related ( صحتِ عامہ سے منسلک)	PKR 25,001 - 50,000	Urban (شہری علاقہ)	Disagree (اِختلاف)	Strongly disagree (شدید اِختلاف)	Disagree (اِختلاف)	Disagree (اِختلاف)	Disagree (اِختلاف)	Mildly disagree (کسی حد تک اِختلاف)	Disagree (اِختلاف)	Disagree (اِختلاف)	Disagree (اِختلاف)	Disagree (اِختلاف)	Disagree (اِختلاف)	Disagree (اِختلاف)
Yes (جی ہاں)	30-45	Female (عورت)	Postgraduate (پوسٹ گریجویٹ)	Married (شادی شدہ)	Employed or Self-employed (ملازمت یا ذاتی کاروبار)	Health related ( صحتِ عامہ سے منسلک)	PKR 10,000 - 25000	Urban (شہری علاقہ)	Disagree (اِختلاف)	Mildly disagree (کسی حد تک اِختلاف)	Disagree (اِختلاف)	Mildly disagree (کسی حد تک اِختلاف)	Strongly disagree (شدید اِختلاف)	Mildly disagree (کسی حد تک اِختلاف)	Strongly disagree (شدید اِختلاف)	Strongly disagree (شدید اِختلاف)	Disagree (اِختلاف)	Strongly disagree (شدید اِختلاف)	Strongly disagree (شدید اِختلاف)	Strongly disagree (شدید اِختلاف)
Yes (جی ہاں)	18-29	Female (عورت)	Higher secondary education (اعلیٰ ثانوی تعلیم)	Single (غیر شادی شدہ)	Student (طالب علم)	Health related ( صحتِ عامہ سے منسلک)	PKR 10,000 - 25000	Urban (شہری علاقہ)	Mildly disagree (کسی حد تک اِختلاف)	Mildly agree (کسی حد تک اِتفاق)	Mildly agree (کسی حد تک اِتفاق)	Agree (اِتفاق)	Mildly agree (کسی حد تک اِتفاق)	Agree (اِتفاق)	Mildly disagree (کسی حد تک اِختلاف)	Disagree (اِختلاف)	Disagree (اِختلاف)	Mildly disagree (کسی حد تک اِختلاف)	Mildly disagree (کسی حد تک اِختلاف)	Disagree (اِختلاف)
Yes (جی ہاں)	18-29	Female (عورت)	Graduate (گریجویٹ)	Single (غیر شادی شدہ)	Student (طالب علم)	Health related ( صحتِ عامہ سے منسلک)	More than PKR 100,000 (یا اس سے زیادہ)	Urban (شہری علاقہ)	Strongly agree (شدید اِتفاق)	Strongly agree (شدید اِتفاق)	Strongly agree (شدید اِتفاق)	Strongly agree (شدید اِتفاق)	Agree (اِتفاق)	Agree (اِتفاق)	Strongly agree (شدید اِتفاق)	Agree (اِتفاق)	Mildly agree (کسی حد تک اِتفاق)	Agree (اِتفاق)	Agree (اِتفاق)	Agree (اِتفاق)
Yes (جی ہاں)	18-29	Female (عورت)	Graduate (گریجویٹ)	Single (غیر شادی شدہ)	Student (طالب علم)	Health related ( صحتِ عامہ سے منسلک)	PKR 25,001 - 50,000	Urban (شہری علاقہ)	Agree (اِتفاق)	Agree (اِتفاق)	Agree (اِتفاق)	Agree (اِتفاق)	Mildly agree (کسی حد تک اِتفاق)	Agree (اِتفاق)	Agree (اِتفاق)	Mildly agree (کسی حد تک اِتفاق)	Mildly agree (کسی حد تک اِتفاق)	Mildly agree (کسی حد تک اِتفاق)	Mildly disagree (کسی حد تک اِختلاف)	Mildly agree (کسی حد تک اِتفاق)
Yes (جی ہاں)	18-29	Female (عورت)	Higher secondary education (اعلیٰ ثانوی تعلیم)	Single (غیر شادی شدہ)	Student (طالب علم)	Health related ( صحتِ عامہ سے منسلک)	PKR 50,001 - 100,000	Urban (شہری علاقہ)	Mildly agree (کسی حد تک اِتفاق)	Mildly agree (کسی حد تک اِتفاق)	Mildly agree (کسی حد تک اِتفاق)	Agree (اِتفاق)	Mildly disagree (کسی حد تک اِختلاف)	Mildly agree (کسی حد تک اِتفاق)	Agree (اِتفاق)	Agree (اِتفاق)	Agree (اِتفاق)	Agree (اِتفاق)	Agree (اِتفاق)	Agree (اِتفاق)
Yes (جی ہاں)	18-29	Female (عورت)	Higher secondary education (اعلیٰ ثانوی تعلیم)	Single (غیر شادی شدہ)	Student (طالب علم)	Health related ( صحتِ عامہ سے منسلک)	PKR 25,001 - 50,000	Urban (شہری علاقہ)	Agree (اِتفاق)	Strongly agree (شدید اِتفاق)	Agree (اِتفاق)	Strongly agree (شدید اِتفاق)	Mildly disagree (کسی حد تک اِختلاف)	Mildly agree (کسی حد تک اِتفاق)	Disagree (اِختلاف)	Strongly disagree (شدید اِختلاف)	Strongly disagree (شدید اِختلاف)	Mildly disagree (کسی حد تک اِختلاف)	Agree (اِتفاق)	Agree (اِتفاق)
Yes (جی ہاں)	18-29	Male (مرد)	Higher secondary education (اعلیٰ ثانوی تعلیم)	Single (غیر شادی شدہ)	Student (طالب علم)		More than PKR 100,000 (یا اس سے زیادہ)	Urban (شہری علاقہ)	Agree (اِتفاق)	Agree (اِتفاق)	Agree (اِتفاق)	Agree (اِتفاق)	Agree (اِتفاق)	Agree (اِتفاق)	Agree (اِتفاق)	Mildly agree (کسی حد تک اِتفاق)	Agree (اِتفاق)	Agree (اِتفاق)	Agree (اِتفاق)	Agree (اِتفاق)
Yes (جی ہاں)	30-45	Female (عورت)	Graduate (گریجویٹ)	Married (شادی شدہ)	Employed or Self-employed (ملازمت یا ذاتی کاروبار)	Non-health related ( صحتِ عامہ سے منسلک نہیں)	PKR 50,001 - 100,000	Urban (شہری علاقہ)	Mildly agree (کسی حد تک اِتفاق)	Agree (اِتفاق)	Mildly agree (کسی حد تک اِتفاق)	Agree (اِتفاق)	Agree (اِتفاق)	Agree (اِتفاق)	Disagree (اِختلاف)	Strongly disagree (شدید اِختلاف)	Strongly disagree (شدید اِختلاف)	Strongly agree (شدید اِتفاق)	Agree (اِتفاق)	Strongly agree (شدید اِتفاق)
Yes (جی ہاں)	18-29	Female (عورت)	Higher secondary education (اعلیٰ ثانوی تعلیم)	Single (غیر شادی شدہ)	Student (طالب علم)	Health related ( صحتِ عامہ سے منسلک)	PKR 50,001 - 100,000	Urban (شہری علاقہ)	Mildly agree (کسی حد تک اِتفاق)	Agree (اِتفاق)	Agree (اِتفاق)	Strongly agree (شدید اِتفاق)	Agree (اِتفاق)	Agree (اِتفاق)	Mildly agree (کسی حد تک اِتفاق)	Mildly disagree (کسی حد تک اِختلاف)	Mildly disagree (کسی حد تک اِختلاف)	Agree (اِتفاق)	Disagree (اِختلاف)	Strongly disagree (شدید اِختلاف)
Yes (جی ہاں)	18-29	Female (عورت)	Graduate (گریجویٹ)	Single (غیر شادی شدہ)	Student (طالب علم)	Health related ( صحتِ عامہ سے منسلک)	PKR 50,001 - 100,000	Urban (شہری علاقہ)	Strongly agree (شدید اِتفاق)	Agree (اِتفاق)	Agree (اِتفاق)	Agree (اِتفاق)	Mildly agree (کسی حد تک اِتفاق)	Agree (اِتفاق)	Mildly agree (کسی حد تک اِتفاق)	Agree (اِتفاق)	Agree (اِتفاق)	Mildly agree (کسی حد تک اِتفاق)	Agree (اِتفاق)	Mildly agree (کسی حد تک اِتفاق)
Yes (جی ہاں)	18-29	Female (عورت)	Higher secondary education (اعلیٰ ثانوی تعلیم)	Single (غیر شادی شدہ)	Student (طالب علم)	Health related ( صحتِ عامہ سے منسلک)	More than PKR 100,000 (یا اس سے زیادہ)	Urban (شہری علاقہ)	Agree (اِتفاق)	Agree (اِتفاق)	Agree (اِتفاق)	Agree (اِتفاق)	Strongly disagree (شدید اِختلاف)	Strongly disagree (شدید اِختلاف)	Mildly agree (کسی حد تک اِتفاق)	Strongly disagree (شدید اِختلاف)	Disagree (اِختلاف)	Mildly disagree (کسی حد تک اِختلاف)	Mildly disagree (کسی حد تک اِختلاف)	Strongly disagree (شدید اِختلاف)
Yes (جی ہاں)	18-29	Female (عورت)	Higher secondary education (اعلیٰ ثانوی تعلیم)	Single (غیر شادی شدہ)	Student (طالب علم)	Health related ( صحتِ عامہ سے منسلک)	PKR 25,001 - 50,000	Urban (شہری علاقہ)	Agree (اِتفاق)	Agree (اِتفاق)	Agree (اِتفاق)	Agree (اِتفاق)	Agree (اِتفاق)	Agree (اِتفاق)	Strongly disagree (شدید اِختلاف)	Strongly disagree (شدید اِختلاف)	Strongly disagree (شدید اِختلاف)	Agree (اِتفاق)	Agree (اِتفاق)	Agree (اِتفاق)
Yes (جی ہاں)	18-29	Male (مرد)	Graduate (گریجویٹ)	Single (غیر شادی شدہ)	Student (طالب علم)	Health related ( صحتِ عامہ سے منسلک)	More than PKR 100,000 (یا اس سے زیادہ)	Urban (شہری علاقہ)	Strongly disagree (شدید اِختلاف)	Strongly disagree (شدید اِختلاف)	Strongly disagree (شدید اِختلاف)	Strongly disagree (شدید اِختلاف)	Disagree (اِختلاف)	Strongly disagree (شدید اِختلاف)	Strongly disagree (شدید اِختلاف)	Strongly disagree (شدید اِختلاف)	Strongly disagree (شدید اِختلاف)	Strongly disagree (شدید اِختلاف)	Strongly disagree (شدید اِختلاف)	Strongly disagree (شدید اِختلاف)
Yes (جی ہاں)	18-29	Female (عورت)	Higher secondary education (اعلیٰ ثانوی تعلیم)	Single (غیر شادی شدہ)	Student (طالب علم)	Health related ( صحتِ عامہ سے منسلک)	PKR 25,001 - 50,000	Urban (شہری علاقہ)	Agree (اِتفاق)	Agree (اِتفاق)	Agree (اِتفاق)	Agree (اِتفاق)	Agree (اِتفاق)	Agree (اِتفاق)	Agree (اِتفاق)	Agree (اِتفاق)	Agree (اِتفاق)	Agree (اِتفاق)	Agree (اِتفاق)	Agree (اِتفاق)
Yes (جی ہاں)	18-29	Male (مرد)	Graduate (گریجویٹ)	Single (غیر شادی شدہ)	Student (طالب علم)	Health related ( صحتِ عامہ سے منسلک)	PKR 10,000 - 25000	Urban (شہری علاقہ)	Mildly agree (کسی حد تک اِتفاق)	Strongly agree (شدید اِتفاق)	Strongly agree (شدید اِتفاق)	Agree (اِتفاق)	Mildly disagree (کسی حد تک اِختلاف)	Disagree (اِختلاف)	Strongly agree (شدید اِتفاق)	Strongly disagree (شدید اِختلاف)	Strongly disagree (شدید اِختلاف)	Agree (اِتفاق)	Mildly agree (کسی حد تک اِتفاق)	Mildly agree (کسی حد تک اِتفاق)
Yes (جی ہاں)	18-29	Female (عورت)	Graduate (گریجویٹ)	Single (غیر شادی شدہ)	Student (طالب علم)	Health related ( صحتِ عامہ سے منسلک)	More than PKR 100,000 (یا اس سے زیادہ)	Urban (شہری علاقہ)	Agree (اِتفاق)	Strongly agree (شدید اِتفاق)	Agree (اِتفاق)	Mildly disagree (کسی حد تک اِختلاف)	Mildly agree (کسی حد تک اِتفاق)	Mildly agree (کسی حد تک اِتفاق)	Mildly disagree (کسی حد تک اِختلاف)	Disagree (اِختلاف)	Disagree (اِختلاف)	Mildly agree (کسی حد تک اِتفاق)	Mildly disagree (کسی حد تک اِختلاف)	Disagree (اِختلاف)
Yes (جی ہاں)	18-29	Female (عورت)	Graduate (گریجویٹ)	Single (غیر شادی شدہ)	Student (طالب علم)	Health related ( صحتِ عامہ سے منسلک)	PKR 50,001 - 100,000	Urban (شہری علاقہ)	Disagree (اِختلاف)	Agree (اِتفاق)	Strongly disagree (شدید اِختلاف)	Strongly disagree (شدید اِختلاف)	Strongly disagree (شدید اِختلاف)	Strongly disagree (شدید اِختلاف)	Strongly disagree (شدید اِختلاف)	Strongly disagree (شدید اِختلاف)	Strongly disagree (شدید اِختلاف)	Strongly disagree (شدید اِختلاف)	Strongly disagree (شدید اِختلاف)	Strongly disagree (شدید اِختلاف)
Yes (جی ہاں)	18-29	Female (عورت)	Higher secondary education (اعلیٰ ثانوی تعلیم)	Single (غیر شادی شدہ)	Student (طالب علم)	Health related ( صحتِ عامہ سے منسلک)	More than PKR 100,000 (یا اس سے زیادہ)	Urban (شہری علاقہ)	Mildly disagree (کسی حد تک اِختلاف)	Mildly agree (کسی حد تک اِتفاق)	Mildly agree (کسی حد تک اِتفاق)	Strongly agree (شدید اِتفاق)	Strongly agree (شدید اِتفاق)	Strongly agree (شدید اِتفاق)	Mildly agree (کسی حد تک اِتفاق)	Strongly agree (شدید اِتفاق)	Strongly disagree (شدید اِختلاف)	Mildly agree (کسی حد تک اِتفاق)	Agree (اِتفاق)	Agree (اِتفاق)
Yes (جی ہاں)	18-29	Female (عورت)	Graduate (گریجویٹ)	Single (غیر شادی شدہ)	Student (طالب علم)	Health related ( صحتِ عامہ سے منسلک)	More than PKR 100,000 (یا اس سے زیادہ)	Urban (شہری علاقہ)	Agree (اِتفاق)	Strongly agree (شدید اِتفاق)	Agree (اِتفاق)	Agree (اِتفاق)	Mildly agree (کسی حد تک اِتفاق)	Agree (اِتفاق)	Agree (اِتفاق)	Disagree (اِختلاف)	Strongly disagree (شدید اِختلاف)	Mildly agree (کسی حد تک اِتفاق)	Mildly agree (کسی حد تک اِتفاق)	Disagree (اِختلاف)
Yes (جی ہاں)	18-29	Female (عورت)	Higher secondary education (اعلیٰ ثانوی تعلیم)	Single (غیر شادی شدہ)	Student (طالب علم)	Health related ( صحتِ عامہ سے منسلک)	More than PKR 100,000 (یا اس سے زیادہ)	Urban (شہری علاقہ)	Agree (اِتفاق)	Agree (اِتفاق)	Agree (اِتفاق)	Agree (اِتفاق)	Strongly agree (شدید اِتفاق)	Strongly agree (شدید اِتفاق)	Agree (اِتفاق)	Agree (اِتفاق)	Agree (اِتفاق)	Agree (اِتفاق)	Mildly disagree (کسی حد تک اِختلاف)	Agree (اِتفاق)
Yes (جی ہاں)	18-29	Female (عورت)	Graduate (گریجویٹ)	Single (غیر شادی شدہ)	Student (طالب علم)	Health related ( صحتِ عامہ سے منسلک)	PKR 25,001 - 50,000	Urban (شہری علاقہ)	Agree (اِتفاق)	Strongly agree (شدید اِتفاق)	Agree (اِتفاق)	Mildly agree (کسی حد تک اِتفاق)	Mildly agree (کسی حد تک اِتفاق)	Mildly disagree (کسی حد تک اِختلاف)	Strongly disagree (شدید اِختلاف)	Strongly disagree (شدید اِختلاف)	Strongly disagree (شدید اِختلاف)	Disagree (اِختلاف)	Strongly disagree (شدید اِختلاف)	Mildly disagree (کسی حد تک اِختلاف)
Yes (جی ہاں)	18-29	Female (عورت)	Graduate (گریجویٹ)	Single (غیر شادی شدہ)	Student (طالب علم)	Health related ( صحتِ عامہ سے منسلک)	More than PKR 100,000 (یا اس سے زیادہ)	Urban (شہری علاقہ)	Disagree (اِختلاف)	Disagree (اِختلاف)	Strongly disagree (شدید اِختلاف)	Agree (اِتفاق)	Disagree (اِختلاف)	Disagree (اِختلاف)	Disagree (اِختلاف)	Strongly disagree (شدید اِختلاف)	Strongly disagree (شدید اِختلاف)	Mildly disagree (کسی حد تک اِختلاف)	Mildly disagree (کسی حد تک اِختلاف)	Mildly disagree (کسی حد تک اِختلاف)
Yes (جی ہاں)	18-29	Female (عورت)	Postgraduate (پوسٹ گریجویٹ)	Single (غیر شادی شدہ)	Employed or Self-employed (ملازمت یا ذاتی کاروبار)	Health related ( صحتِ عامہ سے منسلک)	PKR 50,001 - 100,000	Urban (شہری علاقہ)	Strongly disagree (شدید اِختلاف)	Strongly disagree (شدید اِختلاف)	Strongly disagree (شدید اِختلاف)	Strongly disagree (شدید اِختلاف)	Strongly disagree (شدید اِختلاف)	Strongly disagree (شدید اِختلاف)	Strongly disagree (شدید اِختلاف)	Strongly disagree (شدید اِختلاف)	Strongly disagree (شدید اِختلاف)	Strongly disagree (شدید اِختلاف)	Strongly disagree (شدید اِختلاف)	Strongly disagree (شدید اِختلاف)
Yes (جی ہاں)	18-29	Female (عورت)	Graduate (گریجویٹ)	Single (غیر شادی شدہ)	Student (طالب علم)	Health related ( صحتِ عامہ سے منسلک)	PKR 25,001 - 50,000	Urban (شہری علاقہ)	Disagree (اِختلاف)	Mildly disagree (کسی حد تک اِختلاف)	Disagree (اِختلاف)	Disagree (اِختلاف)	Disagree (اِختلاف)	Disagree (اِختلاف)	Disagree (اِختلاف)	Mildly disagree (کسی حد تک اِختلاف)	Strongly disagree (شدید اِختلاف)	Mildly disagree (کسی حد تک اِختلاف)	Mildly disagree (کسی حد تک اِختلاف)	Disagree (اِختلاف)
Yes (جی ہاں)	30-45	Female (عورت)	Postgraduate (پوسٹ گریجویٹ)	Married (شادی شدہ)	Homemaker (گھریلو کام کاج وٖغیرہ)	Non-health related ( صحتِ عامہ سے منسلک نہیں)	More than PKR 100,000 (یا اس سے زیادہ)	Rural (دیہی علاقہ)	Mildly agree (کسی حد تک اِتفاق)	Mildly agree (کسی حد تک اِتفاق)	Mildly agree (کسی حد تک اِتفاق)	Mildly agree (کسی حد تک اِتفاق)	Mildly agree (کسی حد تک اِتفاق)	Mildly agree (کسی حد تک اِتفاق)	Mildly agree (کسی حد تک اِتفاق)	Disagree (اِختلاف)	Strongly disagree (شدید اِختلاف)	Disagree (اِختلاف)	Strongly disagree (شدید اِختلاف)	Strongly disagree (شدید اِختلاف)
Yes (جی ہاں)	18-29	Female (عورت)	Graduate (گریجویٹ)	Married (شادی شدہ)	Homemaker (گھریلو کام کاج وٖغیرہ)	Non-health related ( صحتِ عامہ سے منسلک نہیں)	PKR 10,000 - 25000	Urban (شہری علاقہ)	Mildly agree (کسی حد تک اِتفاق)	Mildly agree (کسی حد تک اِتفاق)	Mildly agree (کسی حد تک اِتفاق)	Mildly agree (کسی حد تک اِتفاق)	Mildly agree (کسی حد تک اِتفاق)	Strongly agree (شدید اِتفاق)	Mildly agree (کسی حد تک اِتفاق)	Mildly disagree (کسی حد تک اِختلاف)	Mildly disagree (کسی حد تک اِختلاف)	Mildly disagree (کسی حد تک اِختلاف)	Mildly disagree (کسی حد تک اِختلاف)	Mildly disagree (کسی حد تک اِختلاف)
Yes (جی ہاں)	18-29	Female (عورت)	Graduate (گریجویٹ)	Single (غیر شادی شدہ)	Student (طالب علم)	Health related ( صحتِ عامہ سے منسلک)	More than PKR 100,000 (یا اس سے زیادہ)	Urban (شہری علاقہ)	Mildly agree (کسی حد تک اِتفاق)	Mildly agree (کسی حد تک اِتفاق)	Mildly agree (کسی حد تک اِتفاق)	Agree (اِتفاق)	Mildly agree (کسی حد تک اِتفاق)	Strongly agree (شدید اِتفاق)	Mildly agree (کسی حد تک اِتفاق)	Mildly disagree (کسی حد تک اِختلاف)	Mildly disagree (کسی حد تک اِختلاف)	Mildly disagree (کسی حد تک اِختلاف)	Mildly disagree (کسی حد تک اِختلاف)	Mildly disagree (کسی حد تک اِختلاف)
Yes (جی ہاں)	18-29	Male (مرد)	Postgraduate (پوسٹ گریجویٹ)	Single (غیر شادی شدہ)	Student (طالب علم)	Health related ( صحتِ عامہ سے منسلک)	More than PKR 100,000 (یا اس سے زیادہ)	Urban (شہری علاقہ)	Mildly disagree (کسی حد تک اِختلاف)	Mildly agree (کسی حد تک اِتفاق)	Mildly agree (کسی حد تک اِتفاق)	Agree (اِتفاق)	Mildly disagree (کسی حد تک اِختلاف)	Mildly disagree (کسی حد تک اِختلاف)	Agree (اِتفاق)	Disagree (اِختلاف)	Disagree (اِختلاف)	Mildly agree (کسی حد تک اِتفاق)	Mildly disagree (کسی حد تک اِختلاف)	Agree (اِتفاق)
Yes (جی ہاں)	18-29	Female (عورت)	Graduate (گریجویٹ)	Single (غیر شادی شدہ)	Student (طالب علم)	Health related ( صحتِ عامہ سے منسلک)	PKR 10,000 - 25000	Urban (شہری علاقہ)	Agree (اِتفاق)	Agree (اِتفاق)	Agree (اِتفاق)	Strongly agree (شدید اِتفاق)	Mildly agree (کسی حد تک اِتفاق)	Mildly agree (کسی حد تک اِتفاق)	Disagree (اِختلاف)	Disagree (اِختلاف)	Strongly disagree (شدید اِختلاف)	Disagree (اِختلاف)	Disagree (اِختلاف)	Strongly disagree (شدید اِختلاف)
Yes (جی ہاں)	18-29	Male (مرد)	Graduate (گریجویٹ)	Single (غیر شادی شدہ)	Student (طالب علم)	Non-health related ( صحتِ عامہ سے منسلک نہیں)	PKR 50,001 - 100,000	Urban (شہری علاقہ)	Agree (اِتفاق)	Agree (اِتفاق)	Agree (اِتفاق)	Mildly agree (کسی حد تک اِتفاق)	Strongly disagree (شدید اِختلاف)	Mildly agree (کسی حد تک اِتفاق)	Mildly disagree (کسی حد تک اِختلاف)	Disagree (اِختلاف)	Disagree (اِختلاف)	Disagree (اِختلاف)	Disagree (اِختلاف)	Disagree (اِختلاف)
Yes (جی ہاں)	18-29	Female (عورت)	Graduate (گریجویٹ)	Single (غیر شادی شدہ)	Student (طالب علم)	Health related ( صحتِ عامہ سے منسلک)	More than PKR 100,000 (یا اس سے زیادہ)	Urban (شہری علاقہ)	Strongly agree (شدید اِتفاق)	Strongly agree (شدید اِتفاق)	Strongly agree (شدید اِتفاق)	Agree (اِتفاق)	Disagree (اِختلاف)	Mildly disagree (کسی حد تک اِختلاف)	Strongly disagree (شدید اِختلاف)	Strongly disagree (شدید اِختلاف)	Strongly disagree (شدید اِختلاف)	Mildly disagree (کسی حد تک اِختلاف)	Mildly disagree (کسی حد تک اِختلاف)	Disagree (اِختلاف)
Yes (جی ہاں)	18-29	Female (عورت)	Graduate (گریجویٹ)	Single (غیر شادی شدہ)	Student (طالب علم)	Health related ( صحتِ عامہ سے منسلک)	PKR 25,001 - 50,000	Urban (شہری علاقہ)	Agree (اِتفاق)	Agree (اِتفاق)	Agree (اِتفاق)	Agree (اِتفاق)	Agree (اِتفاق)	Agree (اِتفاق)	Agree (اِتفاق)	Agree (اِتفاق)	Agree (اِتفاق)	Agree (اِتفاق)	Agree (اِتفاق)	Agree (اِتفاق)
Yes (جی ہاں)	18-29	Female (عورت)	Graduate (گریجویٹ)	Single (غیر شادی شدہ)	Student (طالب علم)	Health related ( صحتِ عامہ سے منسلک)	More than PKR 100,000 (یا اس سے زیادہ)	Urban (شہری علاقہ)	Strongly disagree (شدید اِختلاف)	Disagree (اِختلاف)	Disagree (اِختلاف)	Disagree (اِختلاف)	Disagree (اِختلاف)	Disagree (اِختلاف)	Disagree (اِختلاف)	Disagree (اِختلاف)	Disagree (اِختلاف)	Disagree (اِختلاف)	Disagree (اِختلاف)	Disagree (اِختلاف)
Yes (جی ہاں)	18-29	Female (عورت)	Higher secondary education (اعلیٰ ثانوی تعلیم)	Single (غیر شادی شدہ)	Student (طالب علم)	Health related ( صحتِ عامہ سے منسلک)	PKR 10,000 - 25000	Urban (شہری علاقہ)	Mildly disagree (کسی حد تک اِختلاف)	Disagree (اِختلاف)	Mildly disagree (کسی حد تک اِختلاف)	Mildly disagree (کسی حد تک اِختلاف)	Disagree (اِختلاف)	Disagree (اِختلاف)	Disagree (اِختلاف)	Strongly disagree (شدید اِختلاف)	Strongly disagree (شدید اِختلاف)	Disagree (اِختلاف)	Strongly disagree (شدید اِختلاف)	Strongly disagree (شدید اِختلاف)
Yes (جی ہاں)	18-29	Female (عورت)	Graduate (گریجویٹ)	Single (غیر شادی شدہ)	Student (طالب علم)	Health related ( صحتِ عامہ سے منسلک)	PKR 50,001 - 100,000	Urban (شہری علاقہ)	Mildly agree (کسی حد تک اِتفاق)	Agree (اِتفاق)	Mildly agree (کسی حد تک اِتفاق)	Mildly agree (کسی حد تک اِتفاق)	Agree (اِتفاق)	Mildly agree (کسی حد تک اِتفاق)	Strongly agree (شدید اِتفاق)	Mildly disagree (کسی حد تک اِختلاف)	Mildly disagree (کسی حد تک اِختلاف)	Mildly agree (کسی حد تک اِتفاق)	Mildly agree (کسی حد تک اِتفاق)	Mildly agree (کسی حد تک اِتفاق)
Yes (جی ہاں)	18-29	Female (عورت)	Graduate (گریجویٹ)	Single (غیر شادی شدہ)	Student (طالب علم)	Health related ( صحتِ عامہ سے منسلک)	PKR 25,001 - 50,000	Urban (شہری علاقہ)	Strongly disagree (شدید اِختلاف)	Strongly disagree (شدید اِختلاف)	Strongly disagree (شدید اِختلاف)	Strongly disagree (شدید اِختلاف)	Strongly disagree (شدید اِختلاف)	Strongly disagree (شدید اِختلاف)	Strongly disagree (شدید اِختلاف)	Strongly disagree (شدید اِختلاف)	Strongly disagree (شدید اِختلاف)	Strongly disagree (شدید اِختلاف)	Strongly disagree (شدید اِختلاف)	Strongly disagree (شدید اِختلاف)
Yes (جی ہاں)	18-29	Male (مرد)	Higher secondary education (اعلیٰ ثانوی تعلیم)	Single (غیر شادی شدہ)	Student (طالب علم)	Non-health related ( صحتِ عامہ سے منسلک نہیں)	PKR 25,001 - 50,000	Urban (شہری علاقہ)	Agree (اِتفاق)	Agree (اِتفاق)	Agree (اِتفاق)	Agree (اِتفاق)	Agree (اِتفاق)	Mildly disagree (کسی حد تک اِختلاف)	Agree (اِتفاق)	Disagree (اِختلاف)	Disagree (اِختلاف)	Disagree (اِختلاف)	Disagree (اِختلاف)	Agree (اِتفاق)
Yes (جی ہاں)	18-29	Female (عورت)	Higher secondary education (اعلیٰ ثانوی تعلیم)	Single (غیر شادی شدہ)	Student (طالب علم)	Health related ( صحتِ عامہ سے منسلک)	More than PKR 100,000 (یا اس سے زیادہ)	Urban (شہری علاقہ)	Strongly disagree (شدید اِختلاف)	Strongly disagree (شدید اِختلاف)	Strongly disagree (شدید اِختلاف)	Strongly disagree (شدید اِختلاف)	Mildly disagree (کسی حد تک اِختلاف)	Disagree (اِختلاف)	Mildly disagree (کسی حد تک اِختلاف)	Mildly disagree (کسی حد تک اِختلاف)	Mildly disagree (کسی حد تک اِختلاف)	Disagree (اِختلاف)	Mildly disagree (کسی حد تک اِختلاف)	Disagree (اِختلاف)
Yes (جی ہاں)	18-29	Female (عورت)	Higher secondary education (اعلیٰ ثانوی تعلیم)	Single (غیر شادی شدہ)	Student (طالب علم)	Health related ( صحتِ عامہ سے منسلک)	PKR 25,001 - 50,000	Urban (شہری علاقہ)	Mildly disagree (کسی حد تک اِختلاف)	Agree (اِتفاق)	Agree (اِتفاق)	Agree (اِتفاق)	Mildly agree (کسی حد تک اِتفاق)	Mildly disagree (کسی حد تک اِختلاف)	Disagree (اِختلاف)	Disagree (اِختلاف)	Disagree (اِختلاف)	Mildly disagree (کسی حد تک اِختلاف)	Mildly disagree (کسی حد تک اِختلاف)	Mildly disagree (کسی حد تک اِختلاف)
Yes (جی ہاں)	18-29	Female (عورت)	Graduate (گریجویٹ)	Single (غیر شادی شدہ)	Student (طالب علم)	Health related ( صحتِ عامہ سے منسلک)	More than PKR 100,000 (یا اس سے زیادہ)	Urban (شہری علاقہ)	Agree (اِتفاق)	Agree (اِتفاق)	Agree (اِتفاق)	Agree (اِتفاق)	Strongly disagree (شدید اِختلاف)	Agree (اِتفاق)	Agree (اِتفاق)	Mildly agree (کسی حد تک اِتفاق)	Strongly disagree (شدید اِختلاف)	Strongly disagree (شدید اِختلاف)	Mildly disagree (کسی حد تک اِختلاف)	Mildly agree (کسی حد تک اِتفاق)
Yes (جی ہاں)	30-45	Female (عورت)	Postgraduate (پوسٹ گریجویٹ)	Married (شادی شدہ)	Employed or Self-employed (ملازمت یا ذاتی کاروبار)	Health related ( صحتِ عامہ سے منسلک)	More than PKR 100,000 (یا اس سے زیادہ)	Urban (شہری علاقہ)	Agree (اِتفاق)	Agree (اِتفاق)	Agree (اِتفاق)	Agree (اِتفاق)	Agree (اِتفاق)	Agree (اِتفاق)	Mildly disagree (کسی حد تک اِختلاف)	Mildly disagree (کسی حد تک اِختلاف)	Disagree (اِختلاف)	Agree (اِتفاق)	Mildly agree (کسی حد تک اِتفاق)	Mildly agree (کسی حد تک اِتفاق)
Yes (جی ہاں)	18-29	Male (مرد)	Higher secondary education (اعلیٰ ثانوی تعلیم)	Single (غیر شادی شدہ)	Student (طالب علم)	Health related ( صحتِ عامہ سے منسلک)	PKR 50,001 - 100,000	Rural (دیہی علاقہ)	Strongly disagree (شدید اِختلاف)	Strongly disagree (شدید اِختلاف)	Strongly disagree (شدید اِختلاف)	Disagree (اِختلاف)	Disagree (اِختلاف)	Disagree (اِختلاف)	Disagree (اِختلاف)	Disagree (اِختلاف)	Disagree (اِختلاف)	Strongly disagree (شدید اِختلاف)	Strongly disagree (شدید اِختلاف)	Disagree (اِختلاف)
Yes (جی ہاں)	18-29	Female (عورت)	Graduate (گریجویٹ)	Single (غیر شادی شدہ)	Student (طالب علم)	Health related ( صحتِ عامہ سے منسلک)	More than PKR 100,000 (یا اس سے زیادہ)	Urban (شہری علاقہ)	Mildly agree (کسی حد تک اِتفاق)	Mildly agree (کسی حد تک اِتفاق)	Mildly agree (کسی حد تک اِتفاق)	Strongly agree (شدید اِتفاق)	Mildly agree (کسی حد تک اِتفاق)	Strongly agree (شدید اِتفاق)	Agree (اِتفاق)	Mildly agree (کسی حد تک اِتفاق)	Mildly agree (کسی حد تک اِتفاق)	Strongly agree (شدید اِتفاق)	Strongly agree (شدید اِتفاق)	Strongly agree (شدید اِتفاق)
Yes (جی ہاں)	18-29	Female (عورت)	Graduate (گریجویٹ)	Single (غیر شادی شدہ)	Student (طالب علم)	Health related ( صحتِ عامہ سے منسلک)	PKR 50,001 - 100,000	Urban (شہری علاقہ)	Mildly agree (کسی حد تک اِتفاق)	Mildly agree (کسی حد تک اِتفاق)	Mildly agree (کسی حد تک اِتفاق)	Mildly agree (کسی حد تک اِتفاق)	Mildly agree (کسی حد تک اِتفاق)	Mildly agree (کسی حد تک اِتفاق)	Mildly agree (کسی حد تک اِتفاق)	Mildly agree (کسی حد تک اِتفاق)	Mildly agree (کسی حد تک اِتفاق)	Mildly agree (کسی حد تک اِتفاق)	Mildly agree (کسی حد تک اِتفاق)	Mildly agree (کسی حد تک اِتفاق)
Yes (جی ہاں)	18-29	Female (عورت)	Higher secondary education (اعلیٰ ثانوی تعلیم)	Single (غیر شادی شدہ)	Student (طالب علم)	Health related ( صحتِ عامہ سے منسلک)	PKR 50,001 - 100,000	Urban (شہری علاقہ)	Mildly disagree (کسی حد تک اِختلاف)	Strongly disagree (شدید اِختلاف)	Agree (اِتفاق)	Strongly agree (شدید اِتفاق)	Agree (اِتفاق)	Agree (اِتفاق)	Agree (اِتفاق)	Agree (اِتفاق)	Agree (اِتفاق)	Mildly agree (کسی حد تک اِتفاق)	Mildly agree (کسی حد تک اِتفاق)	Mildly agree (کسی حد تک اِتفاق)
Yes (جی ہاں)	18-29	Female (عورت)	Graduate (گریجویٹ)	Married (شادی شدہ)	Employed or Self-employed (ملازمت یا ذاتی کاروبار)	Health related ( صحتِ عامہ سے منسلک)	PKR 50,001 - 100,000	Urban (شہری علاقہ)	Mildly agree (کسی حد تک اِتفاق)	Agree (اِتفاق)	Agree (اِتفاق)	Agree (اِتفاق)	Mildly disagree (کسی حد تک اِختلاف)	Agree (اِتفاق)	Disagree (اِختلاف)	Disagree (اِختلاف)	Disagree (اِختلاف)	Disagree (اِختلاف)	Mildly disagree (کسی حد تک اِختلاف)	Mildly disagree (کسی حد تک اِختلاف)
Yes (جی ہاں)	18-29	Female (عورت)	Higher secondary education (اعلیٰ ثانوی تعلیم)	Single (غیر شادی شدہ)	Student (طالب علم)	Health related ( صحتِ عامہ سے منسلک)	PKR 50,001 - 100,000	Urban (شہری علاقہ)	Agree (اِتفاق)	Mildly agree (کسی حد تک اِتفاق)	Mildly agree (کسی حد تک اِتفاق)	Agree (اِتفاق)	Agree (اِتفاق)	Agree (اِتفاق)	Mildly agree (کسی حد تک اِتفاق)	Disagree (اِختلاف)	Disagree (اِختلاف)	Mildly agree (کسی حد تک اِتفاق)	Disagree (اِختلاف)	Disagree (اِختلاف)
Yes (جی ہاں)	18-29	Male (مرد)	Graduate (گریجویٹ)	Single (غیر شادی شدہ)	Student (طالب علم)	Health related ( صحتِ عامہ سے منسلک)	PKR 50,001 - 100,000	Urban (شہری علاقہ)	Agree (اِتفاق)	Agree (اِتفاق)	Agree (اِتفاق)	Agree (اِتفاق)	Strongly agree (شدید اِتفاق)	Agree (اِتفاق)	Agree (اِتفاق)	Agree (اِتفاق)	Agree (اِتفاق)	Agree (اِتفاق)	Agree (اِتفاق)	Agree (اِتفاق)
Yes (جی ہاں)	18-29	Male (مرد)	Graduate (گریجویٹ)	Single (غیر شادی شدہ)	Employed or Self-employed (ملازمت یا ذاتی کاروبار)	Health related ( صحتِ عامہ سے منسلک)	PKR 50,001 - 100,000	Urban (شہری علاقہ)	Strongly agree (شدید اِتفاق)	Strongly agree (شدید اِتفاق)	Agree (اِتفاق)	Agree (اِتفاق)	Disagree (اِختلاف)	Disagree (اِختلاف)	Strongly disagree (شدید اِختلاف)	Strongly disagree (شدید اِختلاف)	Strongly disagree (شدید اِختلاف)	Agree (اِتفاق)	Disagree (اِختلاف)	Strongly disagree (شدید اِختلاف)
Yes (جی ہاں)	18-29	Female (عورت)	Postgraduate (پوسٹ گریجویٹ)	Single (غیر شادی شدہ)	Employed or Self-employed (ملازمت یا ذاتی کاروبار)	Non-health related ( صحتِ عامہ سے منسلک نہیں)	PKR 50,001 - 100,000	Urban (شہری علاقہ)	Agree (اِتفاق)	Agree (اِتفاق)	Mildly agree (کسی حد تک اِتفاق)	Agree (اِتفاق)	Strongly agree (شدید اِتفاق)	Strongly agree (شدید اِتفاق)	Strongly agree (شدید اِتفاق)	Strongly agree (شدید اِتفاق)	Strongly agree (شدید اِتفاق)	Strongly agree (شدید اِتفاق)	Strongly agree (شدید اِتفاق)	Strongly agree (شدید اِتفاق)
Yes (جی ہاں)	30-45	Male (مرد)	Postgraduate (پوسٹ گریجویٹ)	Single (غیر شادی شدہ)	Employed or Self-employed (ملازمت یا ذاتی کاروبار)	Non-health related ( صحتِ عامہ سے منسلک نہیں)	More than PKR 100,000 (یا اس سے زیادہ)	Urban (شہری علاقہ)	Mildly disagree (کسی حد تک اِختلاف)	Disagree (اِختلاف)	Disagree (اِختلاف)	Strongly agree (شدید اِتفاق)	Mildly agree (کسی حد تک اِتفاق)	Mildly agree (کسی حد تک اِتفاق)	Agree (اِتفاق)	Disagree (اِختلاف)	Mildly disagree (کسی حد تک اِختلاف)	Strongly agree (شدید اِتفاق)	Disagree (اِختلاف)	Mildly disagree (کسی حد تک اِختلاف)
Yes (جی ہاں)	30-45	Male (مرد)	Postgraduate (پوسٹ گریجویٹ)	Single (غیر شادی شدہ)	Employed or Self-employed (ملازمت یا ذاتی کاروبار)	Health related ( صحتِ عامہ سے منسلک)	More than PKR 100,000 (یا اس سے زیادہ)	Urban (شہری علاقہ)	Agree (اِتفاق)	Agree (اِتفاق)	Agree (اِتفاق)	Mildly agree (کسی حد تک اِتفاق)	Mildly disagree (کسی حد تک اِختلاف)	Mildly agree (کسی حد تک اِتفاق)	Mildly agree (کسی حد تک اِتفاق)	Mildly agree (کسی حد تک اِتفاق)	Mildly disagree (کسی حد تک اِختلاف)	Mildly agree (کسی حد تک اِتفاق)	Agree (اِتفاق)	Mildly agree (کسی حد تک اِتفاق)
Yes (جی ہاں)	30-45	Female (عورت)	Postgraduate (پوسٹ گریجویٹ)	Single (غیر شادی شدہ)	Employed or Self-employed (ملازمت یا ذاتی کاروبار)	Health related ( صحتِ عامہ سے منسلک)	PKR 50,001 - 100,000	Urban (شہری علاقہ)	Strongly agree (شدید اِتفاق)	Strongly agree (شدید اِتفاق)	Strongly agree (شدید اِتفاق)	Strongly agree (شدید اِتفاق)	Strongly disagree (شدید اِختلاف)	Strongly disagree (شدید اِختلاف)	Mildly disagree (کسی حد تک اِختلاف)	Disagree (اِختلاف)	Disagree (اِختلاف)	Mildly disagree (کسی حد تک اِختلاف)	Mildly disagree (کسی حد تک اِختلاف)	Strongly disagree (شدید اِختلاف)
Yes (جی ہاں)	18-29	Female (عورت)	Primary education (ابتدائی تعلیم)	Married (شادی شدہ)	Homemaker (گھریلو کام کاج وٖغیرہ)	Non-health related ( صحتِ عامہ سے منسلک نہیں)	PKR 10,000 - 25000	Urban (شہری علاقہ)	Mildly agree (کسی حد تک اِتفاق)	Mildly agree (کسی حد تک اِتفاق)	Disagree (اِختلاف)	Disagree (اِختلاف)	Disagree (اِختلاف)	Disagree (اِختلاف)	Disagree (اِختلاف)	Agree (اِتفاق)	Agree (اِتفاق)	Agree (اِتفاق)	Agree (اِتفاق)	Agree (اِتفاق)
Yes (جی ہاں)	30-45	Female (عورت)	Primary education (ابتدائی تعلیم)	Married (شادی شدہ)	Homemaker (گھریلو کام کاج وٖغیرہ)	Non-health related ( صحتِ عامہ سے منسلک نہیں)	PKR 10,000 - 25000	Urban (شہری علاقہ)	Mildly agree (کسی حد تک اِتفاق)	Mildly disagree (کسی حد تک اِختلاف)	Mildly disagree (کسی حد تک اِختلاف)	Disagree (اِختلاف)	Disagree (اِختلاف)	Disagree (اِختلاف)	Disagree (اِختلاف)	Disagree (اِختلاف)	Disagree (اِختلاف)	Disagree (اِختلاف)	Disagree (اِختلاف)	Disagree (اِختلاف)
Yes (جی ہاں)	50-64	Male (مرد)	Higher secondary education (اعلیٰ ثانوی تعلیم)	Married (شادی شدہ)	Unemployed or retired (بے روزگار یا ریٹائرڈ)	Non-health related ( صحتِ عامہ سے منسلک نہیں)	More than PKR 100,000 (یا اس سے زیادہ)	Urban (شہری علاقہ)	Strongly agree (شدید اِتفاق)	Agree (اِتفاق)	Agree (اِتفاق)	Agree (اِتفاق)	Strongly disagree (شدید اِختلاف)	Strongly disagree (شدید اِختلاف)	Strongly disagree (شدید اِختلاف)	Strongly disagree (شدید اِختلاف)	Strongly agree (شدید اِتفاق)	Strongly agree (شدید اِتفاق)	Strongly disagree (شدید اِختلاف)	Strongly disagree (شدید اِختلاف)
Yes (جی ہاں)	50-64	Female (عورت)	Primary education (ابتدائی تعلیم)	Married (شادی شدہ)	Homemaker (گھریلو کام کاج وٖغیرہ)	Non-health related ( صحتِ عامہ سے منسلک نہیں)	PKR 10,000 - 25000	Urban (شہری علاقہ)	Agree (اِتفاق)	Agree (اِتفاق)	Agree (اِتفاق)	Strongly agree (شدید اِتفاق)	Agree (اِتفاق)	Disagree (اِختلاف)	Disagree (اِختلاف)	Disagree (اِختلاف)	Disagree (اِختلاف)	Strongly agree (شدید اِتفاق)	Strongly agree (شدید اِتفاق)	Strongly agree (شدید اِتفاق)
Yes (جی ہاں)	30-45	Male (مرد)	Postgraduate (پوسٹ گریجویٹ)	Married (شادی شدہ)	Employed or Self-employed (ملازمت یا ذاتی کاروبار)	Health related ( صحتِ عامہ سے منسلک)	More than PKR 100,000 (یا اس سے زیادہ)	Urban (شہری علاقہ)	Strongly agree (شدید اِتفاق)	Agree (اِتفاق)	Agree (اِتفاق)	Agree (اِتفاق)	Mildly agree (کسی حد تک اِتفاق)	Agree (اِتفاق)	Mildly agree (کسی حد تک اِتفاق)	Mildly disagree (کسی حد تک اِختلاف)	Strongly disagree (شدید اِختلاف)	Mildly disagree (کسی حد تک اِختلاف)	Disagree (اِختلاف)	Mildly disagree (کسی حد تک اِختلاف)
Yes (جی ہاں)	50-64	Male (مرد)	Graduate (گریجویٹ)	Married (شادی شدہ)	Employed or Self-employed (ملازمت یا ذاتی کاروبار)	Non-health related ( صحتِ عامہ سے منسلک نہیں)	More than PKR 100,000 (یا اس سے زیادہ)	Urban (شہری علاقہ)	Mildly agree (کسی حد تک اِتفاق)	Mildly agree (کسی حد تک اِتفاق)	Mildly agree (کسی حد تک اِتفاق)	Mildly agree (کسی حد تک اِتفاق)	Mildly agree (کسی حد تک اِتفاق)	Mildly agree (کسی حد تک اِتفاق)	Disagree (اِختلاف)	Disagree (اِختلاف)	Disagree (اِختلاف)	Disagree (اِختلاف)	Disagree (اِختلاف)	Disagree (اِختلاف)
Yes (جی ہاں)	30-45	Male (مرد)	Graduate (گریجویٹ)	Married (شادی شدہ)	Employed or Self-employed (ملازمت یا ذاتی کاروبار)	Non-health related ( صحتِ عامہ سے منسلک نہیں)	PKR 25,001 - 50,000	Urban (شہری علاقہ)	Strongly agree (شدید اِتفاق)	Strongly agree (شدید اِتفاق)	Strongly agree (شدید اِتفاق)	Strongly agree (شدید اِتفاق)	Strongly agree (شدید اِتفاق)	Strongly agree (شدید اِتفاق)	Strongly agree (شدید اِتفاق)	Strongly agree (شدید اِتفاق)	Strongly agree (شدید اِتفاق)	Strongly agree (شدید اِتفاق)	Strongly agree (شدید اِتفاق)	Strongly agree (شدید اِتفاق)
Yes (جی ہاں)	30-45	Female (عورت)	Graduate (گریجویٹ)	Single (غیر شادی شدہ)	Employed or Self-employed (ملازمت یا ذاتی کاروبار)	Health related ( صحتِ عامہ سے منسلک)	PKR 25,001 - 50,000	Urban (شہری علاقہ)	Mildly agree (کسی حد تک اِتفاق)	Mildly agree (کسی حد تک اِتفاق)	Mildly agree (کسی حد تک اِتفاق)	Mildly agree (کسی حد تک اِتفاق)	Mildly agree (کسی حد تک اِتفاق)	Mildly disagree (کسی حد تک اِختلاف)	Mildly agree (کسی حد تک اِتفاق)	Mildly disagree (کسی حد تک اِختلاف)	Strongly disagree (شدید اِختلاف)	Strongly agree (شدید اِتفاق)	Disagree (اِختلاف)	Strongly agree (شدید اِتفاق)
Yes (جی ہاں)	30-45	Female (عورت)	Higher secondary education (اعلیٰ ثانوی تعلیم)	Single (غیر شادی شدہ)	Employed or Self-employed (ملازمت یا ذاتی کاروبار)	Health related ( صحتِ عامہ سے منسلک)	PKR 10,000 - 25000	Urban (شہری علاقہ)	Strongly disagree (شدید اِختلاف)	Strongly disagree (شدید اِختلاف)	Strongly disagree (شدید اِختلاف)	Strongly disagree (شدید اِختلاف)	Strongly disagree (شدید اِختلاف)	Mildly disagree (کسی حد تک اِختلاف)	Disagree (اِختلاف)	Strongly disagree (شدید اِختلاف)	Mildly disagree (کسی حد تک اِختلاف)	Mildly disagree (کسی حد تک اِختلاف)	Strongly disagree (شدید اِختلاف)	Strongly disagree (شدید اِختلاف)
Yes (جی ہاں)	18-29	Female (عورت)	Graduate (گریجویٹ)	Single (غیر شادی شدہ)	Employed or Self-employed (ملازمت یا ذاتی کاروبار)	Health related ( صحتِ عامہ سے منسلک)	PKR 50,001 - 100,000	Urban (شہری علاقہ)	Mildly disagree (کسی حد تک اِختلاف)	Strongly agree (شدید اِتفاق)	Strongly agree (شدید اِتفاق)	Strongly agree (شدید اِتفاق)	Strongly disagree (شدید اِختلاف)	Disagree (اِختلاف)	Disagree (اِختلاف)	Mildly disagree (کسی حد تک اِختلاف)	Strongly agree (شدید اِتفاق)	Strongly agree (شدید اِتفاق)	Strongly disagree (شدید اِختلاف)	Agree (اِتفاق)
Yes (جی ہاں)	30-45	Female (عورت)	Secondary education (میٹرک تک تعلیم)	Single (غیر شادی شدہ)	Nursing	Health related ( صحتِ عامہ سے منسلک)	PKR 10,000 - 25000	Urban (شہری علاقہ)	Mildly disagree (کسی حد تک اِختلاف)	Mildly disagree (کسی حد تک اِختلاف)	Mildly disagree (کسی حد تک اِختلاف)	Strongly disagree (شدید اِختلاف)	Mildly disagree (کسی حد تک اِختلاف)	Mildly disagree (کسی حد تک اِختلاف)	Disagree (اِختلاف)	Disagree (اِختلاف)	Strongly disagree (شدید اِختلاف)	Mildly disagree (کسی حد تک اِختلاف)	Mildly disagree (کسی حد تک اِختلاف)	Mildly disagree (کسی حد تک اِختلاف)
Yes (جی ہاں)	30-45	Female (عورت)	Postgraduate (پوسٹ گریجویٹ)	Married (شادی شدہ)	Employed or Self-employed (ملازمت یا ذاتی کاروبار)	Health related ( صحتِ عامہ سے منسلک)	More than PKR 100,000 (یا اس سے زیادہ)	Urban (شہری علاقہ)	Disagree (اِختلاف)	Disagree (اِختلاف)	Mildly disagree (کسی حد تک اِختلاف)	Mildly agree (کسی حد تک اِتفاق)	Strongly agree (شدید اِتفاق)	Strongly agree (شدید اِتفاق)	Agree (اِتفاق)	Strongly agree (شدید اِتفاق)	Agree (اِتفاق)	Agree (اِتفاق)	Agree (اِتفاق)	Strongly agree (شدید اِتفاق)
Yes (جی ہاں)	50-64	Male (مرد)	Postgraduate (پوسٹ گریجویٹ)	Married (شادی شدہ)	Employed or Self-employed (ملازمت یا ذاتی کاروبار)	Health related ( صحتِ عامہ سے منسلک)	More than PKR 100,000 (یا اس سے زیادہ)	Urban (شہری علاقہ)	Strongly disagree (شدید اِختلاف)	Strongly disagree (شدید اِختلاف)	Strongly disagree (شدید اِختلاف)	Strongly disagree (شدید اِختلاف)	Strongly disagree (شدید اِختلاف)	Strongly disagree (شدید اِختلاف)	Disagree (اِختلاف)	Mildly disagree (کسی حد تک اِختلاف)	Mildly disagree (کسی حد تک اِختلاف)	Strongly disagree (شدید اِختلاف)	Strongly disagree (شدید اِختلاف)	Strongly disagree (شدید اِختلاف)
Yes (جی ہاں)	30-45	Female (عورت)	Graduate (گریجویٹ)	Single (غیر شادی شدہ)	Homemaker (گھریلو کام کاج وٖغیرہ)	Non-health related ( صحتِ عامہ سے منسلک نہیں)	PKR 25,001 - 50,000	Urban (شہری علاقہ)	Mildly agree (کسی حد تک اِتفاق)	Strongly agree (شدید اِتفاق)	Strongly agree (شدید اِتفاق)	Strongly agree (شدید اِتفاق)	Strongly agree (شدید اِتفاق)	Agree (اِتفاق)	Agree (اِتفاق)	Strongly agree (شدید اِتفاق)	Strongly agree (شدید اِتفاق)	Agree (اِتفاق)	Agree (اِتفاق)	Agree (اِتفاق)
Yes (جی ہاں)	30-45	Female (عورت)	Postgraduate (پوسٹ گریجویٹ)	Married (شادی شدہ)	Unemployed or retired (بے روزگار یا ریٹائرڈ)	Health related ( صحتِ عامہ سے منسلک)	More than PKR 100,000 (یا اس سے زیادہ)	Urban (شہری علاقہ)	Strongly disagree (شدید اِختلاف)	Strongly disagree (شدید اِختلاف)	Mildly disagree (کسی حد تک اِختلاف)	Strongly disagree (شدید اِختلاف)	Disagree (اِختلاف)	Strongly disagree (شدید اِختلاف)	Mildly agree (کسی حد تک اِتفاق)	Agree (اِتفاق)	Agree (اِتفاق)	Strongly disagree (شدید اِختلاف)	Agree (اِتفاق)	Agree (اِتفاق)
Yes (جی ہاں)	18-29	Male (مرد)	Postgraduate (پوسٹ گریجویٹ)	Married (شادی شدہ)	Employed or Self-employed (ملازمت یا ذاتی کاروبار)	Health related ( صحتِ عامہ سے منسلک)	More than PKR 100,000 (یا اس سے زیادہ)	Urban (شہری علاقہ)	Mildly agree (کسی حد تک اِتفاق)	Mildly agree (کسی حد تک اِتفاق)	Agree (اِتفاق)	Strongly agree (شدید اِتفاق)	Agree (اِتفاق)	Strongly agree (شدید اِتفاق)	Strongly agree (شدید اِتفاق)	Mildly agree (کسی حد تک اِتفاق)	Mildly agree (کسی حد تک اِتفاق)	Mildly agree (کسی حد تک اِتفاق)	Mildly agree (کسی حد تک اِتفاق)	Mildly agree (کسی حد تک اِتفاق)
Yes (جی ہاں)	30-45	Male (مرد)	Postgraduate (پوسٹ گریجویٹ)	Married (شادی شدہ)	Employed or Self-employed (ملازمت یا ذاتی کاروبار)	Health related ( صحتِ عامہ سے منسلک)	More than PKR 100,000 (یا اس سے زیادہ)	Urban (شہری علاقہ)	Strongly disagree (شدید اِختلاف)	Strongly disagree (شدید اِختلاف)	Strongly disagree (شدید اِختلاف)	Strongly disagree (شدید اِختلاف)	Strongly disagree (شدید اِختلاف)	Strongly disagree (شدید اِختلاف)	Strongly disagree (شدید اِختلاف)	Strongly disagree (شدید اِختلاف)	Strongly disagree (شدید اِختلاف)	Strongly disagree (شدید اِختلاف)	Strongly disagree (شدید اِختلاف)	Strongly disagree (شدید اِختلاف)

## Sheet: Sheet1
	1900-05-26	Yes (جی ہاں)	18-29	Female (عورت)	Graduate (گریجویٹ)	Single (غیر شادی شدہ)	Employed or Self-employed (ملازمت یا ذاتی کاروبار)		PKR more than 50,000 (یا اس سے زیادہ)	Urban (شہری علاقہ)	No	Yes	Much confidence (بہت اعتماد)	4 = good knowledge (اچھی خاصی معلومات)	I follow it most of times (میں اکثر اس پرعمل کرتا /کرتی ہوں)	No (نہیں)	Yes (ہاں)	No (نہیں)	1st injection (پہلا انجکشن)	Intend to vaccinate against COVID-19 (میرا کوویڈ ۱۹ کے خلاف ویکسین لگانے کا ارادہ ہے)	Sinopharm (سینوفارم)	Not at all (بالکل نہیں)	Rare, less than a day or two (بہت کم ، ایک یا دو دن سے بھی کم)	Rare, less than a day or two (بہت کم ، ایک یا دو دن سے بھی کم)	Rare, less than a day or two (بہت کم ، ایک یا دو دن سے بھی کم)	Rare, less than a day or two (بہت کم ، ایک یا دو دن سے بھی کم)	Agree	Agree	Agree	Mildly agree	Mildly disagree	Mildly agree	Mildly disagree	Disagree	Strongly disagree	Mildly agree	Disagree	Strongly disagree
147	2021-06-14 07:43:13	Yes (جی ہاں)	18-29	Female (عورت)	Graduate (گریجویٹ)	Single (غیر شادی شدہ)	Employed or Self-employed (ملازمت یا ذاتی کاروبار)		PKR more than 50,000 (یا اس سے زیادہ)	Urban (شہری علاقہ)	No	Yes	Much confidence (بہت اعتماد)	4 = good knowledge (اچھی خاصی معلومات)	I follow it most of times (میں اکثر اس پرعمل کرتا /کرتی ہوں)	No (نہیں)	Yes (ہاں)	No (نہیں)	1st injection (پہلا انجکشن)	Intend to vaccinate against COVID-19 (میرا کوویڈ ۱۹ کے خلاف ویکسین لگانے کا ارادہ ہے)	Sinopharm (سینوفارم)	Not at all (بالکل نہیں)	Rare, less than a day or two (بہت کم ، ایک یا دو دن سے بھی کم)	Rare, less than a day or two (بہت کم ، ایک یا دو دن سے بھی کم)	Rare, less than a day or two (بہت کم ، ایک یا دو دن سے بھی کم)	Rare, less than a day or two (بہت کم ، ایک یا دو دن سے بھی کم)	Agree	Agree	Agree	Mildly agree	Mildly disagree	Mildly agree	Mildly disagree	Disagree	Strongly disagree	Mildly agree	Disagree	Strongly disagree
44361.4	Yes (جی ہاں)	18-29	Female (عورت)	Graduate (گریجویٹ)	Single (غیر شادی شدہ)	Student (طالب علم)		PKR 10,000 - 25000	Urban (شہری علاقہ)	No	No	Little confidence (کم اعتماد)	4 = good knowledge (اچھی خاصی معلومات)	I follow it most of times (میں اکثر اس پرعمل کرتا /کرتی ہوں)	No (نہیں)	No (نہیں)	Yes (ہاں)	Not vaccinated yet (ویکسینیشن نہیں ہوئی)	Intend to vaccinate against COVID-19 (میرا کوویڈ ۱۹ کے خلاف ویکسین لگانے کا ارادہ ہے)	Sinopharm (سینوفارم)	Not at all (بالکل نہیں)	Not at all (بالکل نہیں)	Not at all (بالکل نہیں)	Not at all (بالکل نہیں)	Not at all (بالکل نہیں)	Mildly agree	Disagree	Mildly disagree	Disagree	Mildly disagree	Mildly disagree	Disagree	Mildly disagree	Disagree	Mildly disagree	Disagree	Disagree
